# Supplementary material for: A meta-analysis of Boolean network models reveals design principles of gene regulatory networks
Source: Sci Adv. 2024 Jan 12;10(2):eadj0822. doi: 10.1126/sciadv.adj0822 (PMC10786419; doi:10.1126/sciadv.adj0822)
Supplement: Supplementary file 2 — Data S1 to S5 [file sciadv.adj0822_data_s1_to_s5.zip]

Archive with 5 entries (5 files):
- adj0822_data_S1.xlsx
- adj0822_data_S2.xlsx
- adj0822_data_S3.xlsx
- adj0822_data_S4.xlsx
- adj0822_data_S5.xlsx
