# Supplementary material for: A meta-analysis of Boolean network models reveals design principles of gene regulatory networks
Source: Sci Adv. 2024 Jan 12;10(2):eadj0822. doi: 10.1126/sciadv.adj0822 (PMC10786419; doi:10.1126/sciadv.adj0822)
Supplement: Supplementary file 2 — Data S1 to S5 [file sciadv.adj0822_data_s1_to_s5.zip › adj0822_data_S1.xlsx]

## Sheet: general_info_N122_models
	PMID (model)	Filename	Citation	Paper title	Journal	Year	Organism	number of variables	number of external parameters	average in-degree	average essential in-degree	number of regulations that are				proportion of edges that are positive versus negative in the		nodes in largest SCC
												positive	negative	conditional	not essential	whole model	largest SCC	number	proportion
115	1753781	1753781.txt	Chowdhury D, Sahimi M, Stauffer D. A discrete model for immune surveillance, tumor immunity and cancer. Journal of theoretical biology 1991;152(2):263-70. PMID:1753781	A discrete model for immune surveillance, tumor immunity and cancer	Journal of Theoretical Biology	1991	Animal: Vertebrate	8	0	3.75	3.75	19	11	0	0	0.633333	0.633333	8	1
73	11082279	11082279.txt	Huang S, Ingber DE, Ingber DE. Shape-dependent control of cell growth, differentiation, and apoptosis: switching between attractors in cell regulatory networks. Experimental cell research 2000;261(1):91-103. PMID:11082279	Shape-dependent control of cell growth, differentiation, and apoptosis: switching between attractors in cell regulatory networks	Experimental Cell Research	2000	Animal	9	2	2	2	9	9	0	0	0.5	0.357143	8	0.888889
15	16464248	T-Cell Signaling 2006_16464248.txt	Klamt S, Saez-Rodriguez J, Lindquist JA, Simeoni L, and Gilles ED.A methodology for the structural and functional analysis of signaling and regulatory networks.BMC Bioinformatics 2006 Feb 77; 56.pmid:16464248	A methodology for the structural and functional analysis of signaling and regulatory networks	BMC Bioinformatics	2006	Animal	37	3	1.40541	1.40541	47	5	0	0	0.903846	0.7	7	0.189189
61	16873462	Mammalian Cell Cycle 2006_16873462.txt	Fauré A, Naldi A, Chaouiya C, Thieffry D. Dynamical analysis of a generic Boolean model for the control of the mammalian cell cycle. Bioinformatics (Oxford, England) 2006;22(14):e124-31. PMID:16873462	Dynamical analysis of a generic Boolean model for the control of the mammalian cell cycle	Bioinformatics	2006	Animal: Mammal	10	0	3.5	3.5	14	21	0	0	0.4	0.40625	9	0.9
25	16968132	Guard Cell Abscisic Acid Signaling_16968132.txt	Li S, Assmann SM, and Albert R. Predicting essential components of signal transduction networks: a dynamic model of guard cell abscisic acid signaling. PLoS Biol 2006 Oct 4; (10) e312. pmid:16968132	Predicting essential components of signal transduction networks: a dynamic model of guard cell abscisic acid signaling	PLOS Biology	2006	Plant: Arabidopsis: A. thaliana (thale cress)	40	4	1.95	1.95	53	25	0	0	0.679487	0.769231	17	0.425
59	17010384	Neurotransmitter Signaling Pathway_17010384.txt	Gupta S, Bisht SS, Kukreti R, Jain S, and Brahmachari SK.Boolean network analysis of a neurotransmitter signaling pathway.J Theor Biol 2007 Feb 7244; (3) 463-9.pmid:17010384	Boolean network analysis of a neurotransmitter signaling pathway	Journal of Theoretical Biology	2007	Animal	16	0	1.375	1.375	17	5	0	0	0.772727	0.4	5	0.3125
30	17722974	T Cell Receptor Signaling_17722974.txt	Saez-Rodriguez J, Simeoni L, Lindquist JA, Hemenway R, Bommhardt U, Arndt B, Haus UU, Weismantel R, Gilles ED, Klamt S, and Schraven B.A logical model provides insights into T cell receptor signaling.PLoS Comput Biol 2007 Aug3; (8) e163.pmid:17722974	A logical model provides insights into T cell receptor signaling	PLOS Computational Biology	2007	Animal: Mammal	94	5	1.68085	1.68085	128	30	0	0	0.810127	0.842105	32	0.340426
84	18194572	18194572.txt	Franke R, Müller M, Wundrack N, Gilles ED, Klamt S, Kähne T, Naumann M. Host-pathogen systems biology: logical modelling of hepatocyte growth factor and Helicobacter pylori induced c-Met signal transduction. BMC systems biology 2008;2:4. PMID:18194572	Host-pathogen systems biology: logical modelling of hepatocyte growth factor and Helicobacter pylori induced c-Met signal transduction	BMC Systems Biology	2008	Animal: Mammal: H. sapiens (human)	50	5	1.52	1.52	66	10	0	0	0.868421	0.6	4	0.08
50	18433497	Signaling in Macrophage Activation_18433497.txt	Raza S, Robertson KA, Lacaze PA, Page D, Enright AJ, Ghazal P, and Freeman TC.A logic-based diagram of signalling pathways central to macrophage activation.BMC Syst Biol 2008 Apr 232; 36.pmid:18433497	A logic-based diagram of signalling pathways central to macrophage activation	BMC Systems Biology	2008	Animal: Mammal: M. musculus (mouse)	302	19	1.72517	1.71192	513	4	0	4	0.992263	1	15	0.0496689
43	18463633	Cell Cycle Transcription by Coupled CDK and Network Oscillators_18463633.txt	Orlando DA, Lin CY, Bernard A, Wang JY, Socolar JE, Iversen ES, Hartemink AJ, and Haase SB.Global control of cell-cycle transcription by coupled CDK and network oscillators.Nature 2008 Jun 12453; (7197) 944-7.pmid:18463633	Global control of cell-cycle transcription by coupled CDK and network oscillators	Nature	2008	Fungi: S. cerevisiae (budding yeast)	9	0	2.11111	2.11111	15	4	0	0	0.789474	0.789474	9	1
5	19025648	Cholesterol Regulatory Pathway_19025648.txt	Kervizic G and Corcos L.Dynamical modeling of the cholesterol regulatory pathway with Boolean networks.BMC Syst Biol 2008 Nov 242; 99.pmid:19025648	Dynamical modeling of the cholesterol regulatory pathway with Boolean networks	BMC Systems Biology	2008	Animal: Mammal: H. sapiens (human)	34	0	1.26471	1.26471	39	4	0	0	0.906977	0.941176	29	0.852941
14	19118495	Mammalian Cell Cycle_19118495.txt	Sahin O, Fröhlich H, Löbke C, Korf U, Burmester S, Majety M, Mattern J, Schupp I, Chaouiya C, Thieffry D, Poustka A, Wiemann S, Beissbarth T, and Arlt D.Modeling ERBB receptor-regulated G1/S transition to find novel targets for de novo trastuzumab resistance.BMC Syst Biol 2009 Jan 13; 1.pmid:19118495	Modeling ERBB receptor-regulated G1/S transition to find novel targets for de novo trastuzumab resistance	BMC Systems Biology	2009	Animal: Mammal: H. sapiens (human)	19	1	2.68421	2.63158	38	12	0	1	0.76	0	4	0.210526
40	19144179	Glucose Repression Signaling 2009_19144179.txt	Christensen TS, Oliveira AP, and Nielsen J. Reconstruction and logical modeling of glucose repression signaling pathways in Saccharomyces cerevisiae. BMC Syst Biol 2009 Jan 14 3; 7. pmid:19144179	Reconstruction and logical modeling of glucose repression signaling pathways in Saccharomyces cerevisiae	BMC Systems Biology	2009	Fungi: S. cerevisiae (budding yeast)	55	18	1.76364	1.76364	57	40	0	0	0.587629	0.6	5	0.0909091
49	19185585	Budding Yeast Cell Cycle 2009_19185585.txt	Irons DJ.Logical analysis of the budding yeast cell cycle.J Theor Biol 2009 Apr 21257; (4) 543-59.pmid:19185585	Logical analysis of the budding yeast cell cycle	Journal of Theoretical Biology	2009	Fungi: S. cerevisiae (budding yeast)	18	0	3.27778	3.22222	38	20	0	1	0.655172	0.655172	18	1
46	19422837	Apoptosis Network_19422837.txt	Mai Z and Liu H.Boolean network-based analysis of the apoptosis network: irreversible apoptosis and stable surviving.J Theor Biol 2009 Aug 21259; (4) 760-9.pmid:19422837	Boolean network-based analysis of the apoptosis network: irreversible apoptosis and stable surviving	Journal of Theoretical Biology	2009	Animal	39	2	1.87179	1.87179	52	21	0	0	0.712329	0.615385	25	0.641026
111	19524598	19524598.txt	Tournier L, Chaves M. Uncovering operational interactions in genetic networks using asynchronous Boolean dynamics. Journal of theoretical biology 2009;260(2):196-209. PMID:19524598	Uncovering operational interactions in genetic networks using asynchronous Boolean dynamics	Journal of Theoretical Biology	2009	multiple kingdoms	11	1	2.27273	2.27273	12	13	0	0	0.48	0.473684	11	1
62	19622164	19622164_TGF_beta1.txt	Wollbold J, Huber R, Pohlers D, Koczan D, Guthke R, Kinne RW, Gausmann U. Adapted Boolean network models for extracellular matrix formation. BMC systems biology 2009;3:77. PMID:19622164	Adapted Boolean network models for extracellular matrix formation	BMC Systems Biology	2009	Animal: Mammal: H. sapiens (human)	17	0	4	4	57	11	0	0	0.838235	0.787879	9	0.529412
38	19662154	EGFR & ErbB Signaling_19662154.txt	Samaga R, Saez-Rodriguez J, Alexopoulos LG, Sorger PK, and Klamt S. The logic of EGFR/ErbB signaling: theoretical properties and analysis of high-throughput data. PLoS Comput Biol 2009 Aug 5; (8) e1000438. pmid:19662154	The logic of EGFR/ErbB signaling: theoretical properties and analysis of high-throughput data	PLOS Computational Biology	2009	Animal: Mammal	76	28	2.97368	2.97368	199	27	0	0	0.880531	0.83871	34	0.447368
86	20169167	20169167.txt	MacLean D, Studholme DJ. A Boolean model of the Pseudomonas syringae hrp regulon predicts a tightly regulated system. PloS one 2010;5(2):e9101. PMID:20169167	A Boolean model of the Pseudomonas syringae hrp regulon predicts a tightly regulated system	PLOS One	2010	Bacteria: Pseudomonas: P. syringae	6	1	1.83333	1.83333	9	2	0	0	0.818182	0.714286	5	0.833333
20	20221256	Death Receptor Signaling_20221256.txt	Calzone L, Tournier L, Fourquet S, Thieffry D, Zhivotovsky B, Barillot E, and Zinovyev A.Mathematical modelling of cell-fate decision in response to death receptor engagement.PLoS Comput Biol 2010 Mar 56; (3) e1000702.pmid:20221256	Mathematical modelling of cell-fate decision in response to death receptor engagement	PLOS Computational Biology	2010	Animal: Mammal: M. musculus (mouse)	25	3	1.8	1.8	33	12	0	0	0.733333	0.666667	19	0.76
47	20862356	Cortical Area Development_20862356.txt	Giacomantonio CE and Goodhill GJ.A Boolean model of the gene regulatory network underlying Mammalian cortical area development.PLoS Comput Biol 2010 Sep 166; (9).pmid:20862356	A Boolean model of the gene regulatory network underlying Mammalian cortical area development	PLOS Computational Biology	2010	Animal: Mammal	5	0	2.8	2.8	5	9	0	0	0.357143	0.357143	5	1
109	21450717	21450717_model_5_2.txt	Sankar M, Osmont KS, Rolcik J, Gujas B, Tarkowska D, Strnad M, Xenarios I, Hardtke CS. A qualitative continuous model of cellular auxin and brassinosteroid signaling and their crosstalk. Bioinformatics (Oxford, England) 2011;27(10):1404-12. PMID:21450717	A qualitative continuous model of cellular auxin and brassinosteroid signaling and their crosstalk	Bioinformatics	2011	Plant	18	2	1.61111	1.55556	18	10	0	1	0.642857	0.6	10	0.555556
24	21563979	Lac Operon_21563979.txt	Veliz-Cuba A and Stigler B.Boolean models can explain bistability in the lac operon.J Comput Biol 2011 Jun18; (6) 783-94.pmid:21563979	Boolean models can explain bistability in the lac operon	Journal of Computational Biology	2011	Bacteria: Escherichia: E. coli	10	3	2.2	2.2	13	9	0	0	0.590909	0.6	9	0.9
94	21639591	21639591.txt	Bhardwaj G, Wells CP, Albert R, van Rossum DB, Patterson RL. Exploring phospholipase C-coupled Ca(2+) signalling networks using Boolean modelling. IET systems biology 2011;5(3):174-84. PMID:21639591	Exploring phospholipase C-coupled Ca(2+) signalling networks using Boolean modelling	IET Systems Biology	2011	Animal: Mammal	23	2	2.3913	2.3913	45	10	0	0	0.818182	0.666667	14	0.608696
69	21853041	21853041.txt	Krumsiek J, Marr C, Schroeder T, Theis FJ. Hierarchical differentiation of myeloid progenitors is encoded in the transcription factor network. PloS one 2011;6(8):e22649. PMID:21853041	Hierarchical differentiation of myeloid progenitors is encoded in the transcription factor network	PLOS One	2011	Animal: Mammal: M. musculus (mouse)	11	0	2.72727	2.72727	15	15	0	0	0.5	0.478261	8	0.727273
2	22102804	T-LGL Survival Network 2011_22102804.txt	Saadatpour A, Wang RS, Liao A, Liu X, Loughran TP, Albert I, and Albert R.Dynamical and structural analysis of a T cell survival network identifies novel candidate therapeutic targets for large granular lymphocyte leukemia.PLoS Comput Biol 2011 Nov7; (11) e1002267.pmid:22102804	Dynamical and structural analysis of a T cell survival network identifies novel candidate therapeutic targets for large granular lymphocyte leukemia	PLOS Computational Biology	2011	Animal: Mammal: H. sapiens (human)	54	6	3.61111	3.61111	111	84	0	0	0.569231	0.570621	51	0.944444
66	22192526	22192526.txt	Arellano G, Argil J, Azpeitia E, Benítez M, Carrillo M, Góngora P, Rosenblueth DA, Alvarez-Buylla ER. "Antelope": a hybrid-logic model checker for branching-time Boolean GRN analysis. BMC bioinformatics 2011;12:490. PMID:22192526	"Antelope": a hybrid-logic model checker for branching-time Boolean GRN analysis	BMC Bioinformatics	2011	Plant: Arabidopsis: A. thaliana (thale cress)	9	0	2.11111	2.11111	14	5	0	0	0.736842	0.666667	4	0.444444
37	22253585	B bronchiseptica and T retortaeformis coinfection_22253585.txt	Thakar J, Pathak AK, Murphy L, Albert R, and Cattadori IM.Network model of immune responses reveals key effectors to single and co-infection dynamics by a respiratory bacterium and a gastrointestinal helminth.PLoS Comput Biol 2012 Jan8; (1) e1002345.pmid:22253585	Network model of immune responses reveals key effectors to single and co-infection dynamics by a respiratory bacterium and a gastrointestinal helminth	PLOS Computational Biology	2012	Animal: Mammal: O. cuniculus (European rabbit)	52	1	2.59615	2.59615	117	18	0	0	0.866667	0.85124	47	0.903846
28	22267503	FA BRCA pathway_22267503.txt	Rodríguez A, Sosa D, Torres L, Molina B, Frías S, and Mendoza L. A Boolean network model of the FA/BRCA pathway. Bioinformatics 2012 Mar 15 28; (6) 858-66. pmid:22267503	A Boolean network model of the FA/BRCA pathway	Bioinformatics	2012	Animal: Mammal: H. sapiens (human)	28	0	4.39286	4.35714	79	43	0	1	0.647541	0.647541	28	1
101	22448278	22448278.txt	Hegde SR, Rajasingh H, Das C, Mande SS, Mande SC. Understanding communication signals during mycobacterial latency through predicted genome-wide protein interactions and boolean modeling. PloS one 2012;7(3):e33893. PMID:22448278	Understanding communication signals during mycobacterial latency through predicted genome-wide protein interactions and boolean modeling	PLOS One	2012	Bacteria: Mycobacterium: M. tuberculosis	280	37	1.95	1.95	480	66	0	0	0.879121	0.818182	6	0.0214286
12	22962472	HGF Signaling in Keratinocytes_22962472.txt	Singh A, Nascimento JM, Kowar S, Busch H, and Boerries M.Boolean approach to signalling pathway modelling in HGF-induced keratinocyte migration.Bioinformatics 2012 Sep 1528; (18) i495-i501.pmid:22962472	Boolean approach to signalling pathway modelling in HGF-induced keratinocyte migration	Bioinformatics	2012	Animal: Mammal: H. sapiens (human)	62	6	1.66129	1.66129	97	6	0	0	0.941748	1	43	0.693548
26	23049686	Budding Yeast Cell Cycle_23049686.txt	Todd RG and Helikar T.Ergodic sets as cell phenotype of budding yeast cell cycle.PLoS One 20127; (10) e45780.pmid:23049686	Ergodic sets as cell phenotype of budding yeast cell cycle	PLOS One	2012	Fungi: S. cerevisiae (budding yeast)	16	4	2.625	2.625	20	21	1	0	0.487805	0.485714	15	0.9375
23	23081726	Influenza A Virus Replication Cycle_23081726.txt	Madrahimov A, Helikar T, Kowal B, Lu G, and Rogers J.Dynamics of influenza virus and human host interactions during infection and replication cycle.Bull Math Biol 2013 Jun75; (6) 988-1011.pmid:23081726	Dynamics of influenza virus and human host interactions during infection and replication cycle	Bulletin of Mathematical Biology	2013	Animal: Mammal: H. sapiens (human)	120	11	2.51667	2.45	267	27	0	8	0.908163	1	60	0.5
13	23134720	Oxidative Stress Pathway_23134720.txt	Sridharan S, Layek R, Datta A, and Venkatraj J.Boolean modeling and fault diagnosis in oxidative stress response.BMC Genomics 2012 13 Suppl 6; S4.pmid:23134720	Boolean modeling and fault diagnosis in oxidative stress response	BMC Genomics	2012	Animal: Mammal: H. sapiens (human)	18	1	1.77778	1.77778	16	16	0	0	0.5	0.5	13	0.722222
71	23169817	23169817_high_dna_damage.txt	Choi M, Shi J, Jung SH, Chen X, Cho KH. Attractor landscape analysis reveals feedback loops in the p53 network that control the cellular response to DNA damage. Science signaling 2012;5(251):ra83. PMID:23169817	Attractor landscape analysis reveals feedback loops in the p53 network that control the cellular response to DNA damage	Science signaling	2012	Animal: Mammal	16	0	3.75	3.75	31	28	1	0	0.525424	0.525424	16	1
42	23171249	TOL Regulatory Network_23171249.txt	Silva-Rocha R and de Lorenzo V.The TOL network of Pseudomonas putida mt-2 processes multiple environmental inputs into a narrow response space.Environ Microbiol 2013 Jan15; (1) 271-86.pmid:23171249	The TOL network of Pseudomonas putida mt-2 processes multiple environmental inputs into a narrow response space	Environmental Microbiology	2013	Bacteria: Pseudomonas: P. putida	14	10	3.42857	3.42857	34	14	0	0	0.708333	NA	1	0.0714286
33	23233838	Yeast Apoptosis_23233838.txt	Kazemzadeh L, Cvijovic M, and Petranovic D.Boolean model of yeast apoptosis as a tool to study yeast and human apoptotic regulations.Front Physiol 20123; 446.pmid:23233838	Boolean model of yeast apoptosis as a tool to study yeast and human apoptotic regulations	Frontiers in Physiology	2012	Fungi: S. cerevisiae (budding yeast)	60	13	1.9	1.9	95	19	0	0	0.833333	0.666667	6	0.1
103	23469179	23469179.txt	Yang L, Meng Y, Bao C, Liu W, Ma C, Li A, Xuan Z, Shan G, Jia Y. Robustness and backbone motif of a cancer network regulated by miR-17-92 cluster during the G1/S transition. PloS one 2013;8(3):e57009. PMID:23469179	Robustness and backbone motif of a cancer network regulated by miR-17-92 cluster during the G1/S transition	PLOS One	2013	Animal: Mammal: H. sapiens (human)	8	2	2.625	2.625	15	6	0	0	0.714286	0.8125	6	0.75
29	23520449	Body Segmentation in Drosophila 2013_23520449.txt	Marques-Pita M and Rocha LM.Canalization and control in automata networks: body segmentation in Drosophila melanogaster.PLoS One 20138; (3) e55946.pmid:23520449	Canalization and control in automata networks: body segmentation in Drosophila melanogaster	PLOS One	2013	Animal: Drosophila: D. melanogaster (fruit fly)	14	3	2.07143	2.07143	19	10	0	0	0.655172	0.666667	4	0.285714
81	23630177	23630177_metastatic_melanoma.txt	Yousefi MR, Dougherty ER. Intervention in gene regulatory networks with maximal phenotype alteration. Bioinformatics (Oxford, England) 2013;29(14):1758-67. PMID:23630177	Intervention in gene regulatory networks with maximal phenotype alteration	Bioinformatics	2013	Animal: Mammal	10	0	2.5	2.5	10	9	6	0	0.526316	0.428571	6	0.6
95	23658556	23658556_model_10.txt	Azpeitia E, Weinstein N, Benítez M, Mendoza L, Alvarez-Buylla ER. Finding Missing Interactions of the Arabidopsis thaliana Root Stem Cell Niche Gene Regulatory Network. Frontiers in plant science 2013;4:110. PMID:23658556	Finding Missing Interactions of the Arabidopsis thaliana Root Stem Cell Niche Gene Regulatory Network	Frontiers in Plant Science	2013	Plant: Arabidopsis: A. thaliana (thale cress)	14	0	2.35714	2.35714	20	13	0	0	0.606061	0.606061	14	1
88	23764028	23764028.txt	Price I, Ermentrout B, Zamora R, Wang B, Azhar N, Mi Q, Constantine G, Faeder JR, Luckhart S, Vodovotz Y. In vivo, in vitro, and in silico studies suggest a conserved immune module that regulates malaria parasite transmission from mammals to mosquitoes. Journal of theoretical biology 2013;334:173-86. PMID:23764028	In vivo, in vitro, and in silico studies suggest a conserved immune module that regulates malaria parasite transmission from mammals to mosquitoes	Journal of Theoretical Biology	2013	Animal: Mammal	3	2	1.33333	1.33333	3	1	0	0	0.75	NA	1	0.333333
113	23935937	23935937.txt	Chowdhury S, Pradhan RN, Sarkar RR. Structural and logical analysis of a comprehensive hedgehog signaling pathway to identify alternative drug targets for glioma, colon and pancreatic cancer. PloS one 2013;8(7):e69132. PMID:23935937	Structural and logical analysis of a comprehensive hedgehog signaling pathway to identify alternative drug targets for glioma, colon and pancreatic cancer	PLOS One	2013	Animal: Mammal: H. sapiens (human)	37	28	4.13514	3.48649	68	61	0	0	0.527132	0.388889	11	0.297297
116	24069138	24069138_threshold.txt	Davidich MI, Bornholdt S. Boolean network model predicts knockout mutant phenotypes of fission yeast. PloS one 2013;8(9):e71786. PMID:24069138	Boolean network model predicts knockout mutant phenotypes of fission yeast	PLOS One	2013	Fungi: S. pombe (fission yeast)	12	0	2.66667	2.66667	19	13	0	0	0.59375	0.333333	3	0.25
108	24079299	24079299.txt	Das C, Dutta A, Rajasingh H, Mande SS. Understanding the sequential activation of Type III and Type VI Secretion Systems in Salmonella typhimurium using Boolean modeling. Gut pathogens 2013;5(1):28. PMID:24079299	Understanding the sequential activation of Type III and Type VI Secretion Systems in Salmonella typhimurium using Boolean modeling	Gut Pathogens	2013	Bacteria: Salmonella: S. enterica	28	6	2.32143	2.25	42	21	0	2	0.666667	1	3	0.107143
44	24250280	MAPK Cancer Cell Fate Network_24250280.txt	Grieco L, Calzone L, Bernard-Pierrot I, Radvanyi F, Kahn-Perlès B, and Thieffry D. Integrative modelling of the influence of MAPK network on cancer cell fate decision. PLoS Comput Biol 2013 Oct 9; (10) e1003286. pmid:24250280	Integrative modelling of the influence of MAPK network on cancer cell fate decision	PLOS Computational Biology	2013	Animal: Mammal	49	4	2.10204	2.10204	82	21	0	0	0.796117	0.780822	37	0.755102
83	24376455	24376455.txt	Qian X, Dougherty ER. Validation of gene regulatory network inference based on controllability. Frontiers in genetics 2013;4:272. PMID:24376455	Validation of gene regulatory network inference based on controllability	Frontiers in Genetics	2013	Animal: Mammal: H. sapiens (human)	10	0	2.4	2.4	9	8	7	0	0.529412	0.428571	6	0.6
99	24564942	24564942_threshold.txt	Huang X, Chen L, Chim H, Chan LL, Zhao Z, Yan H. Boolean genetic network model for the control of C. elegans early embryonic cell cycles. Biomedical engineering online 2013;12 Suppl 1(Suppl 1):S1. PMID:24564942	Boolean genetic network model for the control of C	Biomedical engineering online	2013	Animal: Caenorhabditis: C. elegans	8	0	2.875	2.875	14	9	0	0	0.608696	0.608696	8	1
96	25063553	25063553_OR_OR.txt	Ryll A, Bucher J, Bonin A, Bongard S, Gonçalves E, Saez-Rodriguez J, Niklas J, Klamt S. A model integration approach linking signalling and gene-regulatory logic with kinetic metabolic models. Bio Systems 2014;124:26-38. PMID:25063553	A model integration approach linking signalling and gene-regulatory logic with kinetic metabolic models	Bio Systems	2014	Animal: Mammal: H. sapiens (human)	47	9	2.2766	2.2766	83	24	0	0	0.775701	0.677419	18	0.382979
82	25163068	25163068.txt	Dallidis SE, Karafyllidis IG. Boolean network model of the Pseudomonas aeruginosa quorum sensing circuits. IEEE transactions on nanobioscience 2014;13(3):343-9. PMID:25163068	Boolean network model of the Pseudomonas aeruginosa quorum sensing circuits	IEEE Transactions on Nanobioscience	2014	Bacteria: Pseudomonas: P. aeruginosa	23	7	1.6087	1.6087	35	2	0	0	0.945946	0.923077	10	0.434783
93	25189528	25189528.txt	Steinway SN, Zañudo JG, Ding W, Rountree CB, Feith DJ, Loughran TP, Albert R. Network modeling of TGFβ signaling in hepatocellular carcinoma epithelial-to-mesenchymal transition reveals joint sonic hedgehog and Wnt pathway activation. Cancer research 2014;74(21):5963-77. PMID:25189528	Network modeling of TGFβ signaling in hepatocellular carcinoma epithelial-to-mesenchymal transition reveals joint sonic hedgehog and Wnt pathway activation	Cancer Research	2014	Animal: Mammal: H. sapiens (human)	61	8	2.22951	2.22951	100	36	0	0	0.735294	0.675926	54	0.885246
18	25431332	HIV-1 interactions with T-Cell Signaling Pathway_25431332.txt	Oyeyemi OJ, Davies O, Robertson DL, Schwartz JM. A logical model of HIV-1 interactions with the T-cell activation signalling pathway. Bioinformatics (Oxford, England) 2015;31(7):1075-83. PMID:25431332	A logical model of HIV-1 interactions with the T-cell activation signalling pathway	Bioinformatics	2015	Animal: Mammal: H. sapiens (human)	124	12	2.57258	2.43548	281	21	0	17	0.930464	0.944954	86	0.693548
35	25538703	CD4 T cell signaling_25538703.txt	Conroy BD, Herek TA, Shew TD, Latner M, Larson JJ, Allen L, Davis PH, Helikar T, and Cutucache CE.Design, Assessment, and in vivo Evaluation of a Computational Model Illustrating the Role of CAV1 in CD4(+) T-lymphocytes.Front Immunol 2014; 599.pmid:25538703	Design, Assessment, and in vivo Evaluation of a Computational Model Illustrating the Role of CAV1 in CD4(+) T-lymphocytes	Frontiers in Immunology	2014	Animal: Mammal: M. musculus (mouse)	154	34	2.24675	2.24675	314	31	1	0	0.910145	0.846154	86	0.558442
122	25780058	25780058.txt	Kim TH, Monsefi N, Song JH, von Kriegsheim A, Vandamme D, Pertz O, Kholodenko BN, Kolch W, Cho KH. Network-based identification of feedback modules that control RhoA activity and cell migration. Journal of molecular cell biology 2015;7(3):242-52. PMID:25780058	Network-based identification of feedback modules that control RhoA activity and cell migration	Journal of Molecular Cell Biology	2015	Animal: Mammal	32	1	2.59375	2.59375	60	23	0	0	0.722892	0.719512	32	1
10	25790483	fMRI - Regulation of the Lac Operon_25790483.txt	Helikar T, Cutucache CE, Dahlquist LM, Herek TA, Larson JJ, Rogers JA. Integrating interactive computational modeling in biology curricula. PLoS computational biology 2015;11(3):e1004131. PMID:25790483	Integrating interactive computational modeling in biology curricula	PLOS Computational Biology	2015	Bacteria: Escherichia: E. coli	8	3	1.375	1.375	6	5	0	0	0.545455	0.833333	6	0.75
16	25908096	Iron acquisition and oxidative stress response in aspergillus fumigatus_25908096.txt	Brandon M, Howard B, Lawrence C, and Laubenbacher R.Iron acquisition and oxidative stress response in aspergillus fumigatus.BMC Syst Biol 2015 Apr 249; 19.pmid:25908096	Iron acquisition and oxidative stress response in aspergillus fumigatus	BMC Systems Biology	2015	Fungi: Aspergillus: A. fumigatus	20	2	1.9	1.9	25	13	0	0	0.657895	0.588235	10	0.5
97	25967891	25967891.txt	Davila-Velderrain J, Villarreal C, Alvarez-Buylla ER. Reshaping the epigenetic landscape during early flower development: induction of attractor transitions by relative differences in gene decay rates. BMC systems biology 2015;9:20. PMID:25967891	Reshaping the epigenetic landscape during early flower development: induction of attractor transitions by relative differences in gene decay rates	BMC Systems Biology	2015	Plant: Arabidopsis: A. thaliana (thale cress)	12	1	3.41667	3.41667	22	19	0	0	0.536585	0.552632	11	0.916667
63	25980672	25980672.txt	Lee HS, Goh MJ, Kim J, Choi TJ, Kwang Lee H, Joo Na Y, Cho KH. A systems-biological study on the identification of safe and effective molecular targets for the reduction of ultraviolet B-induced skin pigmentation. Scientific reports 2015;5:10305. PMID:25980672	A systems-biological study on the identification of safe and effective molecular targets for the reduction of ultraviolet B-induced skin pigmentation	Scientific Reports	2015	Animal: Mammal: H. sapiens (human)	61	1	1.85246	1.85246	80	33	0	0	0.707965	0.721519	51	0.836066
57	26088082	IGVH mutations in chronic lymphocytic leukemia_26088082.txt	Álvarez-Silva MC, Yepes S, Torres MM, Barrios AF. Proteins interaction network and modeling of IGVH mutational status in chronic lymphocytic leukemia. Theoretical biology & medical modelling 2015;12:12. PMID:26088082	Proteins interaction network and modeling of IGVH mutational status in chronic lymphocytic leukemia	Theoretical Biology and Medical Modelling	2015	Animal: Mammal: H. sapiens (human)	91	0	1.64835	1.37363	97	28	0	25	0.776	0.764706	11	0.120879
34	26090929	CD4+ T Cell Differentiation and Plasticity_26090929.txt	Martinez-Sanchez ME, Mendoza L, Villarreal C, and Alvarez-Buylla ER.A Minimal Regulatory Network of Extrinsic and Intrinsic Factors Recovers Observed Patterns of CD4+ T Cell Differentiation and Plasticity.PLoS Comput Biol 2015 Jun 1911; (6) e1004324.pmid:26090929	A Minimal Regulatory Network of Extrinsic and Intrinsic Factors Recovers Observed Patterns of CD4+ T Cell Differentiation and Plasticity	PLOS Computational Biology	2015	Animal	12	6	6.5	6.5	37	41	0	0	0.474359	0.430556	12	1
58	26102287	Metabolic Interactions in the Gut Microbiome_26102287.txt	Steinway SN, Biggs MB, Loughran TP Jr, Papin JA, and Albert R.Inference of Network Dynamics and Metabolic Interactions in the Gut Microbiome.PLoS Comput Biol 2015 Jun 2311; (5) e1004338.pmid:26102287	Inference of Network Dynamics and Metabolic Interactions in the Gut Microbiome	PLOS Computational Biology	2015	Bacteria	11	1	2.72727	2.72727	22	6	2	0	0.785714	1	3	0.272727
55	26207376	Predicting Variabilities in Cardiac Gene_26207376.txt	Grieb M, Burkovski A, Strang JE, Kraus JM, Groß A, Palm G, Kuhl M, and Kestler HA.Predicting Variabilities in Cardiac Gene Expression with a Boolean Network Incorporating Uncertainty.PLoS One 2015 Jul 2410; (7) e0131832.pmid:26207376	Predicting Variabilities in Cardiac Gene Expression with a Boolean Network Incorporating Uncertainty	PLOS One	2015	Animal: Mammal: M. musculus (mouse)	14	1	2.71429	2.71429	31	7	0	0	0.815789	1	3	0.214286
48	26244885	Septation Initiation Network_26244885.txt	Chasapi A, Wachowicz P, Niknejad A, Collin P, Krapp A, Cano E, Simanis V, and Xenarios I. An Extended, Boolean Model of the Septation Initiation Network in S.Pombe Provides Insights into Its Regulation. PLoS One 2015 10; (8) e0134214. pmid:26244885	An Extended, Boolean Model of the Septation Initiation Network in S	PLOS One	2015	Fungi: S. pombe (fission yeast)	23	8	2.13043	2	33	12	1	3	0.733333	0.789474	14	0.608696
17	26340681	Arabidopsis thaliana Cell Cycle_26340681.txt	Ortiz-Gutiérrez E, García-Cruz K, Azpeitia E, Castillo A, Sánchez Mde L, and Álvarez-Buylla ER.A Dynamic Gene Regulatory Network Model That Recovers the Cyclic Behavior of Arabidopsis thaliana Cell Cycle.PLoS Comput Biol 2015 Sep11; (9) e1004486.pmid:26340681	A Dynamic Gene Regulatory Network Model That Recovers the Cyclic Behavior of Arabidopsis thaliana Cell Cycle	PLOS Computational Biology	2015	Plant: Arabidopsis: A. thaliana (thale cress)	14	0	4.71429	4.71429	33	32	1	0	0.507692	0.507692	14	1
104	26346668	26346668.txt	Bazmara H, Soltani M, Raahemifar K, Sefidgar M, Bazargan M, Naeenian MM, Elkamel A. Activation of Apoptotic Signal in Endothelial Cells through Intracellular Signaling Molecules Blockade in Tumor-Induced Angiogenesis. BioMed research international 2015;2015:908757. PMID:26346668	Activation of Apoptotic Signal in Endothelial Cells through Intracellular Signaling Molecules Blockade in Tumor-Induced Angiogenesis	BioMed research international	2015	Animal: Mammal: H. sapiens (human)	28	2	1.42857	1.42857	36	4	0	0	0.9	NA	1	0.0357143
31	26385365	Fanconi anemia and checkpoint recovery_26385365.txt	Rodríguez A, Torres L, Juárez U, Sosa D, Azpeitia E, García-de Teresa B, Cortés E, Ortíz R, Salazar AM, Ostrosky-Wegman P, Mendoza L, and Frías S. Fanconi anemia cells with unrepaired DNA damage activate components of the checkpoint recovery process.Theor Biol Med Model 2015 Sep 18 12; 19. pmid:26385365	Fanconi anemia cells with unrepaired DNA damage activate components of the checkpoint recovery process	Theoretical Biology and Medical Modelling	2015	Animal: Mammal: H. sapiens (human)	15	0	4.4	4.26667	38	25	1	2	0.603175	0.603175	15	1
39	26408858	Lymphopoiesis Regulatory Network_26408858.txt	Mendoza L and Méndez A.A dynamical model of the regulatory network controlling lymphopoiesis.Biosystems 2015 Nov137; 26-33.pmid:26408858	A dynamical model of the regulatory network controlling lymphopoiesis	Biosystems	2015	Animal: Mammal: H. sapiens (human)	67	14	2.35821	2.35821	108	50	0	0	0.683544	0.625	37	0.552239
52	26446703	Colitis-associated colon cancer_26446703.txt	Lu J, Zeng H, Liang Z, Chen L, Zhang L, Zhang H, Liu H, Jiang H, Shen B, Huang M, Geng M, Spiegel S, and Luo C.Network modelling reveals the mechanism underlying colitis-associated colon cancer and identifies novel combinatorial anti-cancer targets.Sci Rep 2015 Oct 85; 14739.pmid:26446703	Network modelling reveals the mechanism underlying colitis-associated colon cancer and identifies novel combinatorial anti-cancer targets	Scientific Reports	2015	Animal: Mammal: H. sapiens (human)	69	1	2.21739	2.21739	106	47	0	0	0.69281	0.697183	65	0.942029
11	26528548	Tumour Cell Invasion and Migration_26528548.txt	Cohen DP, Martignetti L, Robine S, Barillot E, Zinovyev A, and Calzone L.Mathematical Modelling of Molecular Pathways Enabling Tumour Cell Invasion and Migration.PLoS Comput Biol 2015 Nov11; (11) e1004571.pmid:26528548	Mathematical Modelling of Molecular Pathways Enabling Tumour Cell Invasion and Migration	PLOS Computational Biology	2015	Animal: Mammal: H. sapiens (human)	30	2	5.2	5.2	80	76	0	0	0.512821	0.4	20	0.666667
75	26564978	26564978.txt	Ganguli P, Chowdhury S, Bhowmick R, Sarkar RR. Temporal protein expression pattern in intracellular signalling cascade during T-cell activation: a computational study. Journal of biosciences 2015;40(4):769-89. PMID:26564978	Temporal protein expression pattern in intracellular signalling cascade during T-cell activation: a computational study	Journal of Biosciences	2015	Animal: Mammal: H. sapiens (human)	167	39	2.60479	2.42515	354	51	0	30	0.874074	0.885714	115	0.688623
51	26573569	Human Gonadal Sex Determination_26573569.txt	Ríos O, Frias S, Rodríguez A, Kofman S, Merchant H, Torres L, and Mendoza L.A Boolean network model of human gonadal sex determination.Theor Biol Med Model 2015 Nov 1612; 26.pmid:26573569	A Boolean network model of human gonadal sex determination	BMC Theoretical Biology and Medical Modelling	2015	Animal: Mammal: H. sapiens (human)	19	0	4.15789	3.94737	48	27	0	4	0.64	0.635135	18	0.947368
79	26603105	26603105_tabular.txt	Hu Y, Gu Y, Wang H, Huang Y, Zou YM. Integrated network model provides new insights into castration-resistant prostate cancer. Scientific reports 2015;5:17280. PMID:26603105	Integrated network model provides new insights into castration-resistant prostate cancer	Scientific Reports	2015	Animal: Mammal	91	0	1.94505	1.93407	143	33	0	1	0.8125	0.818182	29	0.318681
1	26616283	Aurora Kinase A in Neuroblastoma_26616283.txt	Dahlhaus M, Burkovski A, Hertwig F, Mussel C, Volland R, Fischer M, Debatin KM, Kestler HA, Beltinger C. Boolean modeling identifies Greatwall/MASTL as an important regulator in the AURKA network of neuroblastoma. Cancer letters 2016;371(1):79-89. PMID:26616283	Boolean modeling identifies Greatwall/MASTL as an important regulator in the AURKA network of neuroblastoma	Cancer Letters	2016	Animal: Mammal: H. sapiens (human)	19	4	2.26316	2.26316	23	20	0	0	0.534884	0.487179	19	1
100	26660865	26660865.txt	Ganguli P, Chowdhury S, Chowdhury S, Sarkar RR. Identification of Th1/Th2 regulatory switch to promote healing response during leishmaniasis: a computational approach. EURASIP journal on bioinformatics & systems biology 2015;2015(1):13. PMID:26660865	Identification of Th1/Th2 regulatory switch to promote healing response during leishmaniasis: a computational approach	EURASIP Journal on Bioinformatics	2015	Animal: Mammal: H. sapiens (human)	261	81	2.8659	2.6705	583	114	0	51	0.836442	0.906977	129	0.494253
9	26751566	B cell differentiation_26751566.txt	Méndez A and Mendoza L.A Network Model to Describe the Terminal Differentiation of B Cells.PLoS Comput Biol 2016 Jan12; (1) e1004696.pmid:26751566	A Network Model to Describe the Terminal Differentiation of B Cells	PLOS Computational Biology	2016	Animal	17	5	2.29412	2.29412	26	13	0	0	0.666667	0.4375	5	0.294118
114	27138333	27138333.txt	Hetmanski JH, Zindy E, Schwartz JM, Caswell PT. A MAPK-Driven Feedback Loop Suppresses Rac Activity to Promote RhoA-Driven Cancer Cell Invasion. PLoS computational biology 2016;12(5):e1004909. PMID:27138333	A MAPK-Driven Feedback Loop Suppresses Rac Activity to Promote RhoA-Driven Cancer Cell Invasion	PLOS Computational Biology	2016	Animal	33	10	2.0303	2.0303	56	11	0	0	0.835821	0.8125	12	0.363636
32	27148350	PC12 Cell Differentiation_27148350.txt	Offermann B, Knauer S, Singh A, Fernandez-Cachon ML, Klose M, Kowar S, Busch H, and Boerries M.Boolean Modeling Reveals the Necessity of Transcriptional Regulation for Bistability in PC12 Cell Differentiation.Front Genet 2016 Apr 147; 44.pmid:27148350	Boolean Modeling Reveals the Necessity of Transcriptional Regulation for Bistability in PC12 Cell Differentiation	Frontiers in Genetics	2016	Animal: Mammal: R. rattus (rat)	61	1	1.77049	1.77049	108	0	0	0	1	1	31	0.508197
77	27464342	27464342_curated_model.txt	Rex J, Albrecht U, Ehlting C, Thomas M, Zanger UM, Sawodny O, Häussinger D, Ederer M, Feuer R, Bode JG. Model-Based Characterization of Inflammatory Gene Expression Patterns of Activated Macrophages. PLoS computational biology 2016;12(7):e1005018. PMID:27464342	Model-Based Characterization of Inflammatory Gene Expression Patterns of Activated Macrophages	PLOS Computational Biology	2016	Animal: Mammal: M. musculus (mouse)	119	17	1.76471	1.76471	177	33	0	0	0.842857	0.785714	23	0.193277
27	27542373	Stomatal Opening Model_27542373.txt	Gan X, Albert R. Analysis of a dynamic model of guard cell signaling reveals the stability of signal propagation. BMC systems biology 2016;10(1):78. PMID:27542373	Analysis of a dynamic model of guard cell signaling reveals the stability of signal propagation	BMC Systems Biology	2016	Plant	44	5	3.79545	3.77273	103	41	22	1	0.715278	0.622222	18	0.409091
6	27594840	Pro-inflammatory Tumor Microenvironment in Acute Lymphoblastic Leukemia_27594840.txt	Enciso J, Mayani H, Mendoza L, and Pelayo R.Modeling the Pro-inflammatory Tumor Microenvironment in Acute Lymphoblastic Leukemia Predicts a Breakdown of Hematopoietic-Mesenchymal Communication Networks.Front Physiol 20167; 349.pmid:27594840	Modeling the Pro-inflammatory Tumor Microenvironment in Acute Lymphoblastic Leukemia Predicts a Breakdown of Hematopoietic-Mesenchymal Communication Networks	Frontiers in Physiology	2016	Animal: Mammal: H. sapiens (human)	26	0	3.11538	3.11538	55	26	0	0	0.679012	0.617647	22	0.846154
78	27613445	27613445.txt	Verlingue L, Dugourd A, Stoll G, Barillot E, Calzone L, Londoño-Vallejo A. A comprehensive approach to the molecular determinants of lifespan using a Boolean model of geroconversion. Aging cell 2016;15(6):1018-26. PMID:27613445	A comprehensive approach to the molecular determinants of lifespan using a Boolean model of geroconversion	Aging cell	2016	Animal: Mammal	23	2	2.86957	2.86957	39	27	0	0	0.590909	0.527273	20	0.869565
76	27765040	27765040_tabular.txt	Cho SH, Park SM, Lee HS, Lee HY, Cho KH. Attractor landscape analysis of colorectal tumorigenesis and its reversion. BMC systems biology 2016;10(1):96. PMID:27765040	Attractor landscape analysis of colorectal tumorigenesis and its reversion	BMC Systems Biology	2016	Animal: Mammal: H. sapiens (human)	184	13	4.04348	3.85326	472	180	57	35	0.723926	0.706406	154	0.836957
70	28187161	28187161.txt	Oles V, Panchenko A, Smertenko A. Modeling hormonal control of cambium proliferation. PloS one 2017;12(2):e0171927. PMID:28187161	Modeling hormonal control of cambium proliferation	PLOS One	2017	Plant	24	6	2	2	31	17	0	0	0.645833	0.588235	21	0.875
112	28209158	28209158.txt	Méndez-López LF, Davila-Velderrain J, Domínguez-Hüttinger E, Enríquez-Olguín C, Martínez-García JC, Alvarez-Buylla ER. Gene regulatory network underlying the immortalization of epithelial cells. BMC systems biology 2017;11(1):24. PMID:28209158	Gene regulatory network underlying the immortalization of epithelial cells	BMC Systems Biology	2017	Animal: Mammal: H. sapiens (human)	9	0	3.77778	3.22222	14	15	0	5	0.482759	0.482759	9	1
4	28361666	manual_mod_Treatment of Castration-Resistant Prostate Cancer_28361666.txt	Arshad OA, Datta A. Towards targeted combinatorial therapy design for the treatment of castration-resistant prostate cancer. BMC bioinformatics 2017;18(Suppl 4):134. PMID:28361666	Towards targeted combinatorial therapy design for the treatment of castration-resistant prostate cancer	BMC Bioinformatics	2017	Animal: Mammal: H. sapiens (human)	28	14	1.82143	1.82143	34	17	0	0	0.666667	NA	1	0.0357143
102	28381275	28381275.txt	Kim Y, Choi S, Shin D, Cho KH. Quantitative evaluation and reversion analysis of the attractor landscapes of an intracellular regulatory network for colorectal cancer. BMC systems biology 2017;11(1):45. PMID:28381275	Quantitative evaluation and reversion analysis of the attractor landscapes of an intracellular regulatory network for colorectal cancer	BMC Systems Biology	2017	Animal: Mammal: H. sapiens (human)	32	2	4.21875	4.21875	61	74	0	0	0.451852	0.445378	29	0.90625
87	28426669	28426669_ARF10_greater_ARF5.txt	García-Gómez ML, Azpeitia E, Álvarez-Buylla ER. A dynamic genetic-hormonal regulatory network model explains multiple cellular behaviors of the root apical meristem of Arabidopsis thaliana. PLoS computational biology 2017;13(4):e1005488. PMID:28426669	A dynamic genetic-hormonal regulatory network model explains multiple cellular behaviors of the root apical meristem of Arabidopsis thaliana	PLOS Computational Biology	2017	Plant: Arabidopsis: A. thaliana (thale cress)	16	0	2.4375	2.4375	20	19	0	0	0.512821	0.5	15	0.9375
105	28455685	28455685.txt	Wynn ML, Egbert M, Consul N, Chang J, Wu ZF, Meravjer SD, Schnell S. Inferring Intracellular Signal Transduction Circuitry from Molecular Perturbation Experiments. Bulletin of mathematical biology 2018;80(5):1310-44. PMID:28455685	Inferring Intracellular Signal Transduction Circuitry from Molecular Perturbation Experiments	Bulletin of Mathematical Biology	2018	Animal: Mammal: H. sapiens (human)	13	2	1.69231	1.69231	14	8	0	0	0.636364	0.631579	13	1
21	28584084	Lymphoid and myeloid cell specification and transdifferentiation_28584084.txt	Collombet S, van Oevelen C, Sardina Ortega JL, Abou-Jaoudé W, Di Stefano B, Thomas-Chollier M, Graf T, and Thieffry D.Logical modeling of lymphoid and myeloid cell specification and transdifferentiation.Proc Natl Acad Sci U S A 2017 Jun 6114; (23) 5792-5799.pmid:28584084	Logical modeling of lymphoid and myeloid cell specification and transdifferentiation	PNAS	2017	Animal: Mammal: H. sapiens (human)	31	2	2.74194	2.74194	60	23	2	0	0.722892	0.730159	23	0.741935
22	28639170	Regulation of the L-arabinose operon of Escherichia coli_28639170.txt	Jenkins A and Macauley M.Bistability and Asynchrony in a Boolean Model of the L-arabinose Operon in Escherichia coli.Bull Math Biol 2017 Jun 21.pmid:28639170	Bistability and Asynchrony in a Boolean Model of the L-arabinose Operon in Escherichia coli	Bulletin of Mathematical Biology	2017	Bacteria: Escherichia: E. coli	9	4	1.88889	1.88889	15	2	0	0	0.882353	1	5	0.555556
98	29186334	29186334.txt	Ramírez C, Mendoza L. Phenotypic stability and plasticity in GMP-derived cells as determined by their underlying regulatory network. Bioinformatics (Oxford, England) 2018;34(7):1174-82. PMID:29186334	Phenotypic stability and plasticity in GMP-derived cells as determined by their underlying regulatory network	Bioinformatics	2018	Animal: Mammal: M. musculus (mouse)	29	0	2.86207	2.86207	62	21	0	0	0.746988	0.8	14	0.482759
8	29206223	Senescence Associated Secretory Phenotype_29206223.txt	Meyer P, Maity P, Burkovski A, Schwab J, Müssel C, Singh K, Ferreira FF, Krug L, Maier HJ, Wlaschek M, Wirth T, Kestler HA, Scharffetter-Kochanek K. A model of the onset of the senescence associated secretory phenotype after DNA damage induced senescence. PLoS computational biology 2017;13(12):e1005741. PMID:29206223	A model of the onset of the senescence associated secretory phenotype after DNA damage induced senescence	PLOS Computational Biology	2017	Animal: Mammal: H. sapiens (human)	49	2	1.95918	1.95918	80	16	0	0	0.833333	0.916667	32	0.653061
110	29230182	29230182.txt	Weinstein N, Mendoza L, Gitler I, Klapp J. A Network Model to Explore the Effect of the Micro-environment on Endothelial Cell Behavior during Angiogenesis. Frontiers in physiology 2017;8:960. PMID:29230182	A Network Model to Explore the Effect of the Micro-environment on Endothelial Cell Behavior during Angiogenesis	Frontiers in Physiology	2017	Animal	114	27	2.22807	2.22807	209	45	0	0	0.822835	0.81295	73	0.640351
74	29237040	29237040.txt	Montagud A, Traynard P, Martignetti L, Bonnet E, Barillot E, Zinovyev A, Calzone L. Conceptual and computational framework for logical modelling of biological networks deregulated in diseases. Briefings in bioinformatics 2019;20(4):1238-49. PMID:29237040	Conceptual and computational framework for logical modelling of biological networks deregulated in diseases	Briefings in Bioinformatics	2019	Animal: Mammal: H. sapiens (human)	18	13	5.05556	4.88889	83	5	0	3	0.943182	0.666667	4	0.222222
65	29378814	29378814.txt	Yachie-Kinoshita A, Onishi K, Ostblom J, Langley MA, Posfai E, Rossant J, Zandstra PW. Modeling signaling-dependent pluripotency with Boolean logic to predict cell fate transitions. Molecular systems biology 2018;14(1):e7952. PMID:29378814	Modeling signaling-dependent pluripotency with Boolean logic to predict cell fate transitions	Molecular systems biology	2018	Animal: Mammal: M. musculus (mouse)	29	7	5	5	96	45	4	0	0.680851	0.657534	18	0.62069
60	29513758	Inflammatory Bowel Disease (IBD) Model_29513758.txt	Balbas-Martinez V, Ruiz-Cerdá L, Irurzun-Arana I, González-García I, Vermeulen A, Gómez-Mantilla JD, Trocóniz IF. A systems pharmacology model for inflammatory bowel disease. PloS one 2018;13(3):e0192949. PMID:29513758	A systems pharmacology model for inflammatory bowel disease	PLOS One	2018	Animal: Mammal: H. sapiens (human)	47	0	6.08511	6.08511	196	86	4	0	0.695035	0.688406	46	0.978723
92	29596489	29596489.txt	Siegle L, Schwab JD, Kühlwein SD, Lausser L, Tümpel S, Pfister AS, Kühl M, Kestler HA. A Boolean network of the crosstalk between IGF and Wnt signaling in aging satellite cells. PloS one 2018;13(3):e0195126. PMID:29596489	A Boolean network of the crosstalk between IGF and Wnt signaling in aging satellite cells	PLOS One	2018	Animal	21	2	2.52381	2.52381	33	20	0	0	0.622642	0.588235	15	0.714286
85	29632237	29632237.txt	Ramakrishnan V, Mager DE. Network-Based Analysis of Bortezomib Pharmacodynamic Heterogeneity in Multiple Myeloma Cells. The Journal of pharmacology and experimental therapeutics 2018;365(3):734-51. PMID:29632237	Network-Based Analysis of Bortezomib Pharmacodynamic Heterogeneity in Multiple Myeloma Cells	The Journal of Pharmacology and Experimental Therapeutics	2018	Animal: Mammal: H. sapiens (human)	87	8	2.41379	2.28736	131	68	0	11	0.658291	0.715328	64	0.735632
119	30024932	30024932.txt	Gupta S, Silveira DA, Mombach JCM. Modeling the role of microRNA-449a in the regulation of the G2/M cell cycle checkpoint in prostate LNCaP cells under ionizing radiation. PloS one 2018;13(7):e0200768. PMID:30024932	Modeling the role of microRNA-449a in the regulation of the G2/M cell cycle checkpoint in prostate LNCaP cells under ionizing radiation	PLOS One	2018	Animal	20	1	3.05	3.05	32	29	0	0	0.52459	0.513514	13	0.65
90	30038409	30038409.txt	Narad P, Anand L, Gupta R, Sengupta A. Construction of Discrete Model of Human Pluripotency in Predicting Lineage-Specific Outcomes and Targeted Knockdowns of Essential Genes. Scientific reports 2018;8(1):11031. PMID:30038409	Construction of Discrete Model of Human Pluripotency in Predicting Lineage-Specific Outcomes and Targeted Knockdowns of Essential Genes	Scientific Reports	2018	Animal: Mammal: H. sapiens (human)	40	1	2.225	2.225	46	43	0	0	0.516854	0.477273	20	0.5
121	30104572	30104572.txt	Joo JI, Zhou JX, Huang S, Cho KH. Determining Relative Dynamic Stability of Cell States Using Boolean Network Model. Scientific reports 2018;8(1):12077. PMID:30104572	Determining Relative Dynamic Stability of Cell States Using Boolean Network Model	Scientific Reports	2018	Animal: Mammal: H. sapiens (human)	4	1	2.75	2.75	5	6	0	0	0.454545	0.4	4	1
118	30281473	30281473.txt	Vundavilli H, Datta A, Sima C, Hua J, Lopes R, Bittner M. In Silico Design and Experimental Validation of Combination Therapy for Pancreatic Cancer. IEEE/ACM transactions on computational biology and bioinformatics 2020;17(3):1010-8. PMID:30281473	In Silico Design and Experimental Validation of Combination Therapy for Pancreatic Cancer	IEEE/ACM Transactions on Computational Biology and Bioinformatics	2020	Animal: Mammal: H. sapiens (human)	32	11	1.90625	1.90625	40	21	0	0	0.655738	NA	1	0.03125
64	30323768	30323768.txt	Bensussen A, Torres-Sosa C, Gonzalez RA, Díaz J. Dynamics of the Gene Regulatory Network of HIV-1 and the Role of Viral Non-coding RNAs on Latency Reversion. Frontiers in physiology 2018;9:1364. PMID:30323768	Dynamics of the Gene Regulatory Network of HIV-1 and the Role of Viral Non-coding RNAs on Latency Reversion	Frontiers in Physiology	2018	Animal: Mammal: H. sapiens (human)	20	1	1.75	1.75	28	7	0	0	0.8	0.571429	5	0.25
72	30518777	30518777.txt	Waidyarathne P, Samarasinghe S. Boolean Calcium Signalling Model Predicts Calcium Role in Acceleration and Stability of Abscisic Acid-Mediated Stomatal Closure. Scientific reports 2018;8(1):17635. PMID:30518777	Boolean Calcium Signalling Model Predicts Calcium Role in Acceleration and Stability of Abscisic Acid-Mediated Stomatal Closure	Scientific Reports	2018	Plant	52	4	2.46154	2.34615	87	35	0	6	0.713115	0.764045	44	0.846154
120	30530226	30530226.txt	Rossato VV, Silveira DA, Gupta S, Mombach JCM. Towards the contribution of the p38MAPK pathway to the dual role of TGFβ in cancer: A boolean model approach. Computers in biology and medicine 2019;104:235-40. PMID:30530226	Towards the contribution of the p38MAPK pathway to the dual role of TGFβ in cancer: A boolean model approach	Computers in Biology and Medicine	2019	Animal: Mammal: H. sapiens (human)	21	2	1.7619	1.7619	23	14	0	0	0.621622	0.333333	7	0.333333
106	30546316	30546316.txt	Palma A, Jarrah AS, Tieri P, Cesareni G, Castiglione F. Gene Regulatory Network Modeling of Macrophage Differentiation Corroborates the Continuum Hypothesis of Polarization States. Frontiers in physiology 2018;9:1659. PMID:30546316	Gene Regulatory Network Modeling of Macrophage Differentiation Corroborates the Continuum Hypothesis of Polarization States	Frontiers in Physiology	2018	Animal	23	7	2.21739	2.17391	39	11	0	1	0.78	1	3	0.130435
67	30953496	30953496_as_per_authors.txt	Dutta P, Ma L, Ali Y, Sloot PMA, Zheng J. Boolean network modeling of β-cell apoptosis and insulin resistance in type 2 diabetes mellitus. BMC systems biology 2019;13(Suppl 2):36. PMID:30953496	Boolean network modeling of β-cell apoptosis and insulin resistance in type 2 diabetes mellitus	BMC Systems Biology	2019	Animal: Mammal	68	4	2	2	100	36	0	0	0.735294	0.647887	42	0.617647
91	31130988	31130988.txt	Rodríguez A, Naveja JJ, Torres L, García de Teresa B, Juárez-Figueroa U, Ayala-Zambrano C, Azpeitia E, Mendoza L, Frías S. WIP1 Contributes to the Adaptation of Fanconi Anemia Cells to DNA Damage as Determined by the Regulatory Network of the Fanconi Anemia and Checkpoint Recovery Pathways. Frontiers in genetics 2019;10:411. PMID:31130988	WIP1 Contributes to the Adaptation of Fanconi Anemia Cells to DNA Damage as Determined by the Regulatory Network of the Fanconi Anemia and Checkpoint Recovery Pathways	Frontiers in Genetics	2019	Animal: Mammal: H. sapiens (human)	25	1	4.84	4.84	67	53	1	0	0.558333	0.554622	25	1
107	31516637	31516637_model4.txt	Tareen SH, Kutmon M, Arts IC, de Kok TM, Evelo CT, Adriaens ME. Logical modelling reveals the PDC-PDK interaction as the regulatory switch driving metabolic flexibility at the cellular level. Genes & nutrition 2019;14:27. PMID:31516637	Logical modelling reveals the PDC-PDK interaction as the regulatory switch driving metabolic flexibility at the cellular level	Genes & Nutrition	2019	Animal	10	0	1.9	1.9	11	8	0	0	0.578947	0.666667	7	0.7
117	31949240	31949240.txt	Williams E, Chade AR. A Boolean Model of Microvascular Rarefaction to Predict Treatment Outcomes in Renal Disease. Scientific reports 2020;10(1):440. PMID:31949240	A Boolean Model of Microvascular Rarefaction to Predict Treatment Outcomes in Renal Disease	Scientific Reports	2020	Animal: Mammal: S. domesticus (pig)	19	5	2.15789	2.15789	27	14	0	0	0.658537	0.678571	16	0.842105
80	32054948	32054948.txt	Gupta S, Silveira DA, Barbé-Tuana FM, Mombach JCM. Integrative data modeling from lung and lymphatic cancer predicts functional roles for miR-34a and miR-16 in cell fate regulation. Scientific reports 2020;10(1):2511. PMID:32054948	Integrative data modeling from lung and lymphatic cancer predicts functional roles for miR-34a and miR-16 in cell fate regulation	Scientific Reports	2020	Animal: Mammal: H. sapiens (human)	26	1	3.03846	3.03846	31	48	0	0	0.392405	0.369863	23	0.884615
68	33780439	33780439.txt	Wooten DJ, Zañudo JGT, Murrugarra D, Perry AM, Dongari-Bagtzoglou A, Laubenbacher R, Nobile CJ, Albert R. Mathematical modeling of the Candida albicans yeast to hyphal transition reveals novel control strategies. PLoS computational biology 2021;17(3):e1008690. PMID:33780439	Mathematical modeling of the Candida albicans yeast to hyphal transition reveals novel control strategies	PLOS Computational Biology	2021	Fungi: C. albicans	16	5	2.25	2.25	22	14	0	0	0.611111	0.6	10	0.625
89	35752283	35752283.txt	Plaugher D, Aguilar B, Murrugarra D. Uncovering potential interventions for pancreatic cancer patients via mathematical modeling. Journal of theoretical biology 2022;548:111197. PMID:35752283	Uncovering potential interventions for pancreatic cancer patients via mathematical modeling	Journal of Theoretical Biology	2022	Animal: Mammal: H. sapiens (human)	65	4	1.69231	1.69231	90	20	0	0	0.818182	0.846154	37	0.569231
36	21968890 (IL-1 Signaling)	IL-1 Signaling_21968890.txt	Ryll A, Samaga R, Schaper F, Alexopoulos LG, and Klamt S.Large-scale network models of IL-1 and IL-6 signalling and their hepatocellular specification.Mol Biosyst 2011 Dec7; (12) 3253-70.pmid:21968890	Large-scale network models of IL-1 and IL-6 signalling and their hepatocellular specification	Molecular Biosystems	2011	Animal: Mammal: H. sapiens (human)	104	14	2.09615	2.09615	184	34	0	0	0.844037	0.855856	61	0.586538
41	21968890 (IL-6 Signaling)	IL-6 Signaling_21968890.txt	Ryll A, Samaga R, Schaper F, Alexopoulos LG, and Klamt S.Large-scale network models of IL-1 and IL-6 signalling and their hepatocellular specification.Mol Biosyst 2011 Dec7; (12) 3253-70.pmid:21968890	Large-scale network models of IL-1 and IL-6 signalling and their hepatocellular specification	Molecular Biosystems	2011	Animal: Mammal: H. sapiens (human)	71	15	2.09859	2.09859	102	47	0	0	0.684564	0.75	38	0.535211
3	23868318 (FGF pathways)	FGF pathway of Drosophila Signaling Pathways_23868318.txt	Mbodj A, Junion G, Brun C, Furlong EE, and Thieffry D. Logical modelling of Drosophila signalling pathways. Mol Biosyst 2013 Sep 9; (9) 2248-58. pmid:23868318	Logical modelling of Drosophila signalling pathways	Molecular Biosystems	2013	Animal: Drosophila: D. melanogaster (fruit fly)	14	9	1.71429	1.57143	20	2	0	2	0.909091	NA	1	0.0714286
53	23868318 (HH Pathways)	HH Pathway of Drosophila Signaling Pathways_23868318.txt	Mbodj A, Junion G, Brun C, Furlong EE, and Thieffry D.Logical modelling of Drosophila signalling pathways.Mol Biosyst 2013 Sep9; (9) 2248-58.pmid:23868318	Logical modelling of Drosophila signalling pathways	Molecular Biosystems	2013	Animal: Drosophila: D. melanogaster (fruit fly)	11	13	2.90909	2.90909	19	13	0	0	0.59375	NA	1	0.0909091
45	23868318 (Processing of Spz Network)	Processing of Spz Network from the Drosophila Signaling Pathway_23868318.txt	Mbodj A, Junion G, Brun C, Furlong EE, and Thieffry D.Logical modelling of Drosophila signalling pathways.Mol Biosyst 2013 Sep9; (9) 2248-58.pmid:23868318	Logical modelling of Drosophila signalling pathways	Molecular Biosystems	2013	Animal: Drosophila: D. melanogaster (fruit fly)	18	6	1.55556	1.55556	27	1	0	0	0.964286	NA	1	0.0555556
54	23868318 (Toll Pathway)	Toll Pathway of Drosophila Signaling Pathway_23868318.txt	Mbodj A, Junion G, Brun C, Furlong EE, and Thieffry D.Logical modelling of Drosophila signalling pathways.Mol Biosyst 2013 Sep9; (9) 2248-58.pmid:23868318	Logical modelling of Drosophila signalling pathways	Molecular Biosystems	2013	Animal: Drosophila: D. melanogaster (fruit fly)	9	2	1.22222	1.22222	6	5	0	0	0.545455	NA	1	0.111111
56	23868318 (Wg Pathway)	Wg Pathway of Drosophila Signalling Pathways_23868318.txt	Mbodj A, Junion G, Brun C, Furlong EE, and Thieffry D.Logical modelling of Drosophila signalling pathways.Mol Biosyst 2013 Sep9; (9) 2248-58.pmid:23868318	Logical modelling of Drosophila signalling pathways	Molecular Biosystems	2013	Animal: Drosophila: D. melanogaster (fruit fly)	12	14	2.41667	2.41667	16	13	0	0	0.551724	0.5	2	0.166667
7	24970389 (Long-term ErbB Network)	HCC1954 Breast Cell Line Long-term ErbB Network_24970389.txt	von der Heyde S, Bender C, Henjes F, Sonntag J, Korf U, and Beißbarth T. Boolean ErbB network reconstructions and perturbation simulations reveal individual drug response in different breast cancer cell lines. BMC Syst Biol 2014 Jun 25 8; 75. pmid:24970389	Boolean ErbB network reconstructions and perturbation simulations reveal individual drug response in different breast cancer cell lines	BMC Systems Biology	2014	Animal: Mammal: H. sapiens (human)	21	4	3.33333	3.33333	50	20	0	0	0.714286	0.75	16	0.761905
19	24970389 (Short-term ErbB Network)	HCC1954 Breast Cell Line Short-term ErbB Network_24970389.txt	von der Heyde S, Bender C, Henjes F, Sonntag J, Korf U, and Beißbarth T. Boolean ErbB network reconstructions and perturbation simulations reveal individual drug response in different breast cancer cell lines. BMC Syst Biol 2014 Jun 25 8; 75. pmid:24970390	Boolean ErbB network reconstructions and perturbation simulations reveal individual drug response in different breast cancer cell lines	BMC Systems Biology	2014	Animal: Mammal: H. sapiens (human)	11	5	4.18182	4.18182	39	7	0	0	0.847826	1	7	0.636364
