# Supplementary material for: A meta-analysis of Boolean network models reveals design principles of gene regulatory networks
Source: Sci Adv. 2024 Jan 12;10(2):eadj0822. doi: 10.1126/sciadv.adj0822 (PMC10786419; doi:10.1126/sciadv.adj0822)
Supplement: Supplementary file 2 — Data S1 to S5 [file sciadv.adj0822_data_s1_to_s5.zip › adj0822_data_S2.xlsx]

## Sheet: Sheet1
Node name (lower case)	Number of GRN models of a specific kingdom a node appears in											Models, specified by Pubmed ID, that contain the node
		as a regulated node					as an unregulated external parameter
	Total	Animal	Bacteria	Fungi	Plant	multiple kingdom model (PMID 1753781)	Animal	Bacteria	Fungi	Plant	multiple kingdom model (PMID 1753781)
akt	33	33	0	0	0	0	0	0	0	0	0	19422837, 19662154, 21968890 (IL-1 Signaling), 21968890 (IL-6 Signaling), 22962472, 23134720, 23169817, 24250280, 24970389 (Long-term ErbB Network), 24970389 (Short-term ErbB Network), 25063553, 25189528, 25431332, 25538703, 26346668, 26408858, 26446703, 26564978, 26603105, 26660865, 27138333, 27148350, 27613445, 27765040, 28361666, 28381275, 28455685, 29206223, 29230182, 29596489, 29632237, 3028…
pi3k	30	29	0	0	0	0	1	0	0	0	0	17722974, 18194572, 19422837, 19662154, 21968890 (IL-1 Signaling), 21968890 (IL-6 Signaling), 22102804, 22962472, 23081726, 23134720, 24250280, 25189528, 25431332, 25538703, 25780058, 26346668, 26446703, 26564978, 26603105, 26660865, 27138333, 27148350, 27464342, 27765040, 28455685, 29206223, 29230182, 29596489, 29632237, 30953496
pten	28	18	0	0	0	0	10	0	0	0	0	17722974, 18194572, 19422837, 19662154, 21968890 (IL-1 Signaling), 21968890 (IL-6 Signaling), 22962472, 23134720, 23169817, 24250280, 24970389 (Long-term ErbB Network), 25431332, 25780058, 26088082, 26446703, 26564978, 26603105, 27138333, 27464342, 27613445, 27765040, 28361666, 28381275, 28455685, 29230182, 29632237, 30281473, 30530226
nfkb	27	24	0	0	0	1	2	0	0	0	0	16464248, 17722974, 19422837, 19524598, 20221256, 21968890 (IL-1 Signaling), 21968890 (IL-6 Signaling), 22102804, 24970389 (Long-term ErbB Network), 25189528, 25431332, 25538703, 26408858, 26446703, 26564978, 26603105, 26660865, 27464342, 28209158, 28381275, 29206223, 29513758, 30323768, 30323768, 30546316, 30953496, 31949240
ras	27	26	0	0	0	0	1	0	0	0	0	16464248, 17722974, 18194572, 19662154, 21968890 (IL-6 Signaling), 22102804, 22962472, 23134720, 23868318 (FGF pathways), 23935937, 24250280, 25189528, 25431332, 25538703, 25780058, 26346668, 26446703, 26564978, 26603105, 27138333, 27148350, 27765040, 28361666, 29230182, 29596489, 29632237, 30281473
erk	24	24	0	0	0	0	0	0	0	0	0	11082279, 16464248, 17722974, 22102804, 22962472, 23081726, 23764028, 24250280, 25189528, 25538703, 25780058, 26408858, 26446703, 26528548, 26603105, 26751566, 27148350, 27464342, 27765040, 28381275, 29230182, 29596489, 29632237, 30546316
jnk	21	21	0	0	0	0	0	0	0	0	0	16464248, 17722974, 18194572, 19422837, 19662154, 21968890 (IL-1 Signaling), 22962472, 24250280, 25538703, 26346668, 26446703, 26564978, 26603105, 26660865, 27148350, 27464342, 29206223, 29230182, 29596489, 29632237, 30953496
p53	21	21	0	0	0	0	0	0	0	0	0	19422837, 22267503, 23134720, 23169817, 24250280, 24970389 (Long-term ErbB Network), 26385365, 26446703, 26528548, 26564978, 27148350, 27613445, 27765040, 28209158, 28381275, 29206223, 29237040, 29632237, 30530226, 31130988, 32054948
raf	20	20	0	0	0	0	0	0	0	0	0	16464248, 17722974, 22962472, 23081726, 23868318 (FGF pathways), 24250280, 25189528, 25431332, 25780058, 26446703, 26564978, 26603105, 27148350, 27765040, 28361666, 28381275, 28455685, 29596489, 29632237, 30281473
stat3	20	20	0	0	0	0	0	0	0	0	0	18194572, 19662154, 22102804, 22962472, 25538703, 26408858, 26446703, 26564978, 26603105, 26660865, 26751566, 27148350, 27464342, 29206223, 29230182, 29632237, 30038409, 30281473, 30546316, 30953496
pip3	19	19	0	0	0	0	0	0	0	0	0	17722974, 18194572, 19422837, 19662154, 21968890 (IL-1 Signaling), 21968890 (IL-6 Signaling), 23081726, 23134720, 25431332, 25780058, 26564978, 27138333, 27464342, 28361666, 28455685, 29230182, 29632237, 30281473, 30953496
bcl2	18	18	0	0	0	0	0	0	0	0	0	18433497, 20221256, 23134720, 23169817, 23935937, 24250280, 26408858, 26446703, 26564978, 26603105, 27765040, 28361666, 28381275, 29632237, 30281473, 30530226, 30953496, 32054948
p21	16	16	0	0	0	0	0	0	0	0	0	19118495, 23169817, 24250280, 26446703, 26528548, 26564978, 27613445, 27765040, 28361666, 28381275, 29206223, 29632237, 30024932, 30530226, 31130988, 32054948
pkc	16	16	0	0	0	0	0	0	0	0	0	18433497, 19662154, 21639591, 22962472, 23081726, 23134720, 24250280, 25538703, 26346668, 26564978, 26660865, 27148350, 27464342, 27765040, 29230182, 29596489
mek	15	15	0	0	0	0	0	0	0	0	0	16464248, 17722974, 18194572, 22102804, 22962472, 23081726, 25189528, 25780058, 26446703, 26603105, 27148350, 27765040, 28381275, 28455685, 29230182
ap1	14	13	0	0	1	0	0	0	0	0	0	16464248, 17722974, 19662154, 21968890 (IL-1 Signaling), 22962472, 24250280, 25538703, 25967891, 26564978, 26660865, 27148350, 27464342, 29206223, 29230182
bad	14	14	0	0	0	0	0	0	0	0	0	17722974, 18433497, 19422837, 19662154, 21968890 (IL-6 Signaling), 23134720, 25431332, 26346668, 26564978, 26660865, 28361666, 29632237, 30281473, 30953496
p38	14	14	0	0	0	0	0	0	0	0	0	17722974, 19662154, 21968890 (IL-6 Signaling), 22962472, 24250280, 24970389 (Long-term ErbB Network), 25538703, 26564978, 26660865, 27148350, 27464342, 27765040, 29206223, 30953496
pdk1	14	10	0	0	0	0	4	0	0	0	0	17722974, 18194572, 19662154, 21968890 (IL-1 Signaling), 21968890 (IL-6 Signaling), 24250280, 24970389 (Short-term ErbB Network), 25063553, 25538703, 26564978, 27138333, 27464342, 27765040, 30953496
apoptosis	13	12	0	1	0	0	0	0	0	0	0	18433497, 19422837, 20221256, 22102804, 23233838, 24250280, 26346668, 26446703, 26528548, 29237040, 30530226, 30953496, 32054948
atm	13	13	0	0	0	0	0	0	0	0	0	22267503, 23134720, 23169817, 24250280, 26385365, 26446703, 27765040, 28381275, 29206223, 29632237, 30024932, 31130988, 32054948
egf	13	2	0	0	0	0	11	0	0	0	0	19118495, 19662154, 22962472, 24970389 (Short-term ErbB Network), 25189528, 25780058, 26603105, 27138333, 27765040, 28361666, 28381275, 30281473, 35752283
erk12	13	12	0	0	0	0	1	0	0	0	0	18194572, 19662154, 21968890 (IL-1 Signaling), 21968890 (IL-6 Signaling), 23935937, 24970389 (Long-term ErbB Network), 24970389 (Short-term ErbB Network), 25063553, 26564978, 26660865, 27138333, 28455685, 29206223
grb2	13	13	0	0	0	0	0	0	0	0	0	17722974, 18194572, 19662154, 22102804, 22962472, 24250280, 25431332, 25538703, 26564978, 27138333, 27148350, 27765040, 30281473
dag	12	12	0	0	0	0	0	0	0	0	0	16464248, 17722974, 18194572, 19662154, 21639591, 22962472, 25431332, 25538703, 26564978, 27148350, 27765040, 29230182
ip3	12	12	0	0	0	0	0	0	0	0	0	16464248, 17722974, 18194572, 19662154, 21639591, 21968890 (IL-6 Signaling), 22962472, 25431332, 25538703, 26564978, 27765040, 29230182
mdm2	12	12	0	0	0	0	0	0	0	0	0	19422837, 23134720, 23169817, 24250280, 26446703, 27613445, 27765040, 28381275, 29206223, 30024932, 30530226, 32054948
creb	11	11	0	0	0	0	0	0	0	0	0	16464248, 17722974, 19662154, 22102804, 22962472, 24250280, 25063553, 25431332, 26564978, 27148350, 27464342
fyn	11	11	0	0	0	0	0	0	0	0	0	16464248, 17722974, 18194572, 22102804, 25431332, 25538703, 25780058, 26088082, 26564978, 27765040, 29230182
mekk1	11	11	0	0	0	0	0	0	0	0	0	17722974, 19422837, 19662154, 21968890 (IL-6 Signaling), 22962472, 26446703, 27138333, 27148350, 27765040, 29596489, 30281473
bax	10	10	0	0	0	0	0	0	0	0	0	18433497, 20221256, 23169817, 24970389 (Long-term ErbB Network), 26446703, 27765040, 28381275, 29632237, 30953496, 32054948
cjun	10	10	0	0	0	0	0	0	0	0	0	18194572, 19662154, 21853041, 21968890 (IL-1 Signaling), 22962472, 24970389 (Long-term ErbB Network), 27464342, 29186334, 29206223, 29632237
cmyc	10	10	0	0	0	0	0	0	0	0	0	18194572, 19118495, 19662154, 21968890 (IL-6 Signaling), 22962472, 23935937, 26603105, 28381275, 30024932, 32054948
ikb	10	9	0	0	0	1	0	0	0	0	0	16464248, 17722974, 19422837, 19524598, 25431332, 25538703, 26446703, 27765040, 28381275, 29206223
il6	10	9	0	0	0	0	1	0	0	0	0	21968890 (IL-1 Signaling), 21968890 (IL-6 Signaling), 26408858, 26446703, 26564978, 26603105, 29206223, 29513758, 29632237, 30953496
pp2a	10	8	0	0	0	0	2	0	0	0	0	19662154, 25063553, 26446703, 26616283, 26660865, 27138333, 27464342, 27613445, 27765040, 28381275
proliferation	10	10	0	0	0	0	0	0	0	0	0	22102804, 22962472, 24250280, 25538703, 26346668, 26446703, 29632237, 30024932, 30530226, 32054948
rac1	10	9	0	0	1	0	0	0	0	0	0	16968132, 18194572, 18194572, 21968890 (IL-6 Signaling), 25538703, 26564978, 26603105, 27138333, 27148350, 29230182
ros	10	5	0	1	3	0	1	0	0	0	0	16968132, 20221256, 21968890 (IL-1 Signaling), 21968890 (IL-6 Signaling), 23134720, 25908096, 26446703, 27542373, 29632237, 30518777
sos	10	9	0	0	0	0	1	0	0	0	0	17722974, 22962472, 23868318 (FGF pathways), 24250280, 25431332, 25538703, 25780058, 26564978, 27148350, 27765040
atf2	9	9	0	0	0	0	0	0	0	0	0	18194572, 18433497, 21968890 (IL-1 Signaling), 22962472, 24250280, 25538703, 26564978, 27148350, 27464342
cdc42	9	8	0	1	0	0	0	0	0	0	0	17722974, 25189528, 25431332, 25538703, 25780058, 26244885, 26564978, 27765040, 29230182
egfr	9	8	0	0	0	0	1	0	0	0	0	22962472, 24250280, 25189528, 25780058, 26603105, 27138333, 27765040, 28455685, 30281473
fos	9	9	0	0	0	0	0	0	0	0	0	16464248, 17722974, 19622164, 24250280, 25431332, 26088082, 26446703, 26564978, 27148350
jak1	9	9	0	0	0	0	0	0	0	0	0	18433497, 21968890 (IL-6 Signaling), 25538703, 26088082, 26408858, 26660865, 27464342, 29632237, 30281473
mtor	9	7	0	0	0	0	2	0	0	0	0	21968890 (IL-6 Signaling), 24970389 (Short-term ErbB Network), 26603105, 26660865, 27138333, 28361666, 29206223, 29230182, 30281473
pip2	9	5	0	0	1	0	3	0	0	0	0	18194572, 19422837, 21639591, 23081726, 23134720, 25431332, 26564978, 27138333, 30518777
plcg	9	9	0	0	0	0	0	0	0	0	0	19662154, 21968890 (IL-6 Signaling), 22962472, 23868318 (FGF pathways), 24250280, 24970389 (Short-term ErbB Network), 25538703, 27765040, 29230182
rb	9	9	0	0	0	0	0	0	0	0	0	16873462, 23169817, 24970389 (Long-term ErbB Network), 27765040, 28209158, 28381275, 29206223, 30024932, 32054948
shp2	9	9	0	0	0	0	0	0	0	0	0	17722974, 18194572, 19662154, 21968890 (IL-6 Signaling), 25538703, 26564978, 27138333, 27765040, 29230182
src	9	8	0	0	0	0	1	0	0	0	0	21968890 (IL-1 Signaling), 25189528, 25431332, 25538703, 25780058, 26346668, 27464342, 27765040, 29230182
e2f1	8	8	0	0	0	0	0	0	0	0	0	23169817, 26603105, 27613445, 27765040, 28381275, 30024932, 30530226, 32054948
elk1	8	8	0	0	0	0	0	0	0	0	0	18194572, 19662154, 21968890 (IL-1 Signaling), 22962472, 24250280, 26564978, 26660865, 29206223
gsk3	8	7	0	0	0	0	1	0	0	0	0	17722974, 19662154, 21968890 (IL-1 Signaling), 21968890 (IL-6 Signaling), 23935937, 25063553, 25431332, 30281473
gsk3b	8	7	0	0	0	0	1	0	0	0	0	23134720, 25189528, 26088082, 26446703, 26616283, 29230182, 29632237, 30038409
ikk	8	8	0	0	0	0	0	0	0	0	0	18194572, 19422837, 20221256, 26446703, 27464342, 27765040, 29206223, 29632237
il4	8	7	0	0	0	0	1	0	0	0	0	25538703, 26090929, 26408858, 26446703, 26564978, 26603105, 27464342, 29513758
jak2	8	8	0	0	0	0	0	0	0	0	0	18433497, 25538703, 26564978, 26603105, 26660865, 27464342, 29186334, 29632237
myc	8	8	0	0	0	0	0	0	0	0	0	23469179, 24250280, 27148350, 27613445, 27765040, 29378814, 29632237, 30038409
nfat	8	8	0	0	0	0	0	0	0	0	0	16464248, 17722974, 22102804, 25431332, 25538703, 26408858, 26564978, 29230182
p27	8	7	0	0	0	0	1	0	0	0	0	11082279, 16873462, 19118495, 22102804, 23469179, 23469179, 27765040, 29632237
pka	8	6	0	1	0	0	1	0	0	0	0	18433497, 21639591, 23233838, 23868318 (HH Pathways), 25063553, 25431332, 25538703, 27765040
shc	8	8	0	0	0	0	0	0	0	0	0	19662154, 22962472, 25431332, 25780058, 26564978, 27138333, 27148350, 27765040
traf6	8	8	0	0	0	0	0	0	0	0	0	18433497, 21968890 (IL-1 Signaling), 25538703, 26564978, 26660865, 27464342, 29206223, 29230182
ca	7	6	0	0	1	0	0	0	0	0	0	16464248, 17722974, 19662154, 21968890 (IL-6 Signaling), 22962472, 27765040, 30518777
fak	7	7	0	0	0	0	0	0	0	0	0	18194572, 22962472, 25780058, 26346668, 27148350, 27765040, 29230182
ifng	7	6	0	0	0	0	1	0	0	0	0	18433497, 22102804, 25538703, 26090929, 26408858, 26446703, 29513758
il10	7	7	0	0	0	0	0	0	0	0	0	25538703, 26090929, 26408858, 26446703, 26564978, 26660865, 29513758
jun	7	7	0	0	0	0	0	0	0	0	0	16464248, 17722974, 19622164, 24250280, 25431332, 26446703, 26564978
mek12	7	7	0	0	0	0	0	0	0	0	0	19662154, 24250280, 24970389 (Short-term ErbB Network), 25538703, 26564978, 27138333, 29206223
mkk4	7	7	0	0	0	0	0	0	0	0	0	17722974, 18194572, 19662154, 22962472, 27464342, 29632237, 30281473
nik	7	7	0	0	0	0	0	0	0	0	0	19422837, 21968890 (IL-1 Signaling), 25538703, 26564978, 27765040, 29206223, 29632237
rac	7	7	0	0	0	0	0	0	0	0	0	25431332, 25780058, 26346668, 26564978, 27765040, 29596489, 29632237
raf1	7	7	0	0	0	0	0	0	0	0	0	18194572, 19662154, 21968890 (IL-6 Signaling), 25538703, 26564978, 27138333, 29230182
rsk	7	7	0	0	0	0	0	0	0	0	0	16464248, 17722974, 22962472, 24250280, 26564978, 26603105, 27148350
socs1	7	6	0	0	0	0	1	0	0	0	0	18433497, 21968890 (IL-1 Signaling), 21968890 (IL-6 Signaling), 25538703, 26408858, 27464342, 30546316
socs3	7	6	0	0	0	0	1	0	0	0	0	18433497, 21968890 (IL-1 Signaling), 21968890 (IL-6 Signaling), 25538703, 26564978, 29206223, 30953496
stat1	7	7	0	0	0	0	0	0	0	0	0	18433497, 19662154, 25538703, 26408858, 26564978, 27464342, 30546316
stat5	7	7	0	0	0	0	0	0	0	0	0	19662154, 25538703, 26408858, 26564978, 26751566, 29186334, 30546316
tak1	7	7	0	0	0	0	0	0	0	0	0	24250280, 25538703, 26564978, 27464342, 27765040, 29206223, 29230182
tgfb	7	7	0	0	0	0	0	0	0	0	0	25189528, 25538703, 26090929, 26408858, 26446703, 26603105, 29513758
tnf	7	3	0	0	0	0	3	0	0	0	1	18433497, 19422837, 19524598, 19622164, 20221256, 22102804, 26088082
apc	6	4	0	0	0	0	2	0	0	0	0	19422837, 23868318 (Wg Pathway), 25538703, 26446703, 27765040, 28381275
arf	6	3	0	0	3	0	0	0	0	0	0	22192526, 23169817, 27765040, 28187161, 28381275, 28426669
atr	6	6	0	0	0	0	0	0	0	0	0	22267503, 26385365, 29206223, 29632237, 30024932, 31130988
cam	6	5	0	0	1	0	0	0	0	0	0	17722974, 21639591, 25431332, 26564978, 27765040, 30518777
camp	6	4	1	1	0	0	0	0	0	0	0	21639591, 23233838, 25431332, 25538703, 25790483, 27765040
cfos	6	6	0	0	0	0	0	0	0	0	0	19662154, 21968890 (IL-1 Signaling), 21968890 (IL-6 Signaling), 22962472, 26660865, 29206223
csk	6	5	0	0	0	0	1	0	0	0	0	17722974, 18194572, 25431332, 25780058, 26564978, 27765040
dnadamage	6	0	0	0	0	0	6	0	0	0	0	24250280, 26528548, 27765040, 28381275, 29237040, 32054948
egr1	6	6	0	0	0	0	0	0	0	0	0	22962472, 25189528, 26088082, 26603105, 27148350, 28584084
erbb2	6	5	0	0	0	0	1	0	0	0	0	19118495, 19662154, 24970389 (Long-term ErbB Network), 24970389 (Short-term ErbB Network), 26603105, 30281473
fadd	6	5	0	0	0	0	1	0	0	0	0	18433497, 19422837, 20221256, 26446703, 27765040, 30953496
fas	6	4	0	0	0	0	2	0	0	0	0	18433497, 22102804, 23935937, 26446703, 27765040, 29632237
gab1	6	6	0	0	0	0	0	0	0	0	0	18194572, 19662154, 24250280, 26564978, 27138333, 27765040
il10r	6	5	0	0	0	0	1	0	0	0	0	25538703, 26408858, 26660865, 27464342, 27464342, 30546316
il2	6	5	0	0	0	0	1	0	0	0	0	22102804, 25538703, 26090929, 26408858, 26564978, 29513758
irf4	6	6	0	0	0	0	0	0	0	0	0	18433497, 25538703, 26408858, 26751566, 29632237, 30546316
mek1	6	6	0	0	0	0	0	0	0	0	0	19118495, 21968890 (IL-1 Signaling), 21968890 (IL-6 Signaling), 28361666, 29632237, 30281473
mkk7	6	6	0	0	0	0	0	0	0	0	0	19662154, 25538703, 26564978, 27148350, 27464342, 27765040
mtorc2	6	5	0	0	0	0	1	0	0	0	0	21968890 (IL-1 Signaling), 21968890 (IL-6 Signaling), 28455685, 29596489, 29632237, 30953496
myd88	6	6	0	0	0	0	0	0	0	0	0	18433497, 21968890 (IL-1 Signaling), 23868318 (Toll Pathway), 26660865, 27464342, 29206223
nck	6	6	0	0	0	0	0	0	0	0	0	19662154, 25431332, 25538703, 26564978, 27138333, 27765040
no	6	3	0	0	3	0	0	0	0	0	0	16968132, 26346668, 26660865, 27542373, 29230182, 30518777
pak	6	6	0	0	0	0	0	0	0	0	0	25431332, 25538703, 25780058, 26564978, 27765040, 28381275
pak1	6	5	0	1	0	0	0	0	0	0	0	18194572, 19662154, 22962472, 25189528, 26244885, 27138333
prb	6	6	0	0	0	0	0	0	0	0	0	11082279, 19118495, 23469179, 29206223, 29632237, 30530226
shp1	6	5	0	0	0	0	1	0	0	0	0	17722974, 19662154, 26564978, 26660865, 27464342, 29632237
tnfa	6	5	0	0	0	0	1	0	0	0	0	26408858, 26446703, 26603105, 27464342, 29513758, 29632237
tradd	6	6	0	0	0	0	0	0	0	0	0	18433497, 19422837, 22102804, 26564978, 26660865, 30953496
wnt	6	4	0	0	0	0	2	0	0	0	0	23935937, 25189528, 26603105, 27765040, 28381275, 29596489
actin	5	3	0	0	2	0	0	0	0	0	0	16968132, 26346668, 27765040, 29230182, 30518777
akt1	5	5	0	0	0	0	0	0	0	0	0	18194572, 19118495, 26528548, 27464342, 29237040
ask1	5	5	0	0	0	0	0	0	0	0	0	26346668, 26446703, 26564978, 27765040, 30953496
bid	5	5	0	0	0	0	0	0	0	0	0	18433497, 19422837, 22102804, 29632237, 30953496
casp3	5	5	0	0	0	0	0	0	0	0	0	20221256, 26088082, 26446703, 26603105, 30953496
cd4	5	4	0	0	0	0	1	0	0	0	0	17722974, 25431332, 25538703, 26408858, 26564978
cd45	5	1	0	0	0	0	4	0	0	0	0	16464248, 17722974, 22102804, 25431332, 26564978
cdh1	5	3	0	2	0	0	0	0	0	0	0	16873462, 19185585, 23049686, 26528548, 27765040
cdk2	5	5	0	0	0	0	0	0	0	0	0	19118495, 22962472, 27613445, 29206223, 29632237
cebpb	5	5	0	0	0	0	0	0	0	0	0	21968890 (IL-1 Signaling), 21968890 (IL-6 Signaling), 27464342, 28584084, 29186334
cyclind1	5	5	0	0	0	0	0	0	0	0	0	11082279, 24970389 (Long-term ErbB Network), 26446703, 26564978, 29230182
cycline	5	5	0	0	0	0	0	0	0	0	0	11082279, 23935937, 26564978, 27765040, 28381275
e2f	5	5	0	0	0	0	0	0	0	0	0	11082279, 16873462, 23469179, 28209158, 29206223
ecm	5	2	0	0	0	0	3	0	0	0	0	22962472, 25538703, 26528548, 27148350, 27765040
fasl	5	3	0	0	0	0	2	0	0	0	0	20221256, 22102804, 26564978, 29632237, 30953496
gfi1	5	5	0	0	0	0	0	0	0	0	0	21853041, 25538703, 26408858, 28584084, 29186334
hbegf	5	2	0	0	0	0	3	0	0	0	0	19662154, 22962472, 26564978, 28361666, 30281473
il12	5	4	0	0	0	0	1	0	0	0	0	26408858, 26446703, 26564978, 26660865, 29513758
il8	5	5	0	0	0	0	0	0	0	0	0	21968890 (IL-1 Signaling), 22962472, 26564978, 26603105, 29206223
irak1	5	4	0	0	0	0	1	0	0	0	0	18433497, 21968890 (IL-1 Signaling), 25538703, 26660865, 27464342
itk	5	5	0	0	0	0	0	0	0	0	0	16464248, 17722974, 25431332, 25538703, 26564978
jak	5	5	0	0	0	0	0	0	0	0	0	22102804, 26446703, 26564978, 29206223, 30953496
jak3	5	5	0	0	0	0	0	0	0	0	0	25431332, 25538703, 26408858, 26660865, 27464342
lat	5	5	0	0	0	0	0	0	0	0	0	16464248, 17722974, 25431332, 25538703, 26564978
lck	5	5	0	0	0	0	0	0	0	0	0	16464248, 22102804, 25431332, 25538703, 26564978
mapk	5	3	0	1	1	0	0	0	0	0	0	23233838, 26603105, 27613445, 29632237, 30518777
mekk	5	5	0	0	0	0	0	0	0	0	0	25980672, 26346668, 26564978, 29206223, 29632237
mekk4	5	5	0	0	0	0	0	0	0	0	0	19662154, 22962472, 25538703, 27148350, 27765040
mkk6	5	5	0	0	0	0	0	0	0	0	0	19662154, 22962472, 27148350, 27464342, 27765040
mlk3	5	5	0	0	0	0	0	0	0	0	0	17722974, 19662154, 22962472, 26564978, 27765040
mtorc1	5	5	0	0	0	0	0	0	0	0	0	21968890 (IL-6 Signaling), 28455685, 29596489, 29632237, 30953496
p70s6k	5	5	0	0	0	0	0	0	0	0	0	21968890 (IL-6 Signaling), 24970389 (Long-term ErbB Network), 24970389 (Short-term ErbB Network), 27464342, 29632237
p90rsk	5	4	0	0	0	0	1	0	0	0	0	19662154, 27138333, 27138333, 27765040, 29632237
ph	5	2	0	0	2	0	0	0	1	0	0	16968132, 22253585, 23520449, 30518777, 33780439
plc	5	2	0	0	3	0	0	0	0	0	0	16968132, 26346668, 27148350, 27542373, 30518777
rap1	5	5	0	0	0	0	0	0	0	0	0	22962472, 25538703, 26564978, 27148350, 27765040
rasgap	5	5	0	0	0	0	0	0	0	0	0	18194572, 19662154, 21968890 (IL-6 Signaling), 26564978, 27138333
rheb	5	5	0	0	0	0	0	0	0	0	0	19662154, 28361666, 29632237, 30281473, 30953496
smad	5	5	0	0	0	0	0	0	0	0	0	22102804, 24250280, 25189528, 26446703, 26528548
stat6	5	5	0	0	0	0	0	0	0	0	0	25538703, 26408858, 26751566, 27464342, 30546316
tcr	5	3	0	0	0	0	2	0	0	0	0	22102804, 25431332, 25538703, 26408858, 26564978
tlr4	5	4	0	0	0	0	1	0	0	0	0	18433497, 26660865, 27464342, 29513758, 30546316
tnfalpha	5	4	0	0	0	0	1	0	0	0	0	26564978, 26660865, 30323768, 30953496, 35752283
tyk2	5	4	0	0	0	0	1	0	0	0	0	18433497, 25538703, 26564978, 26660865, 27464342
wip1	5	5	0	0	0	0	0	0	0	0	0	23169817, 27765040, 30024932, 31130988, 32054948
zap70	5	5	0	0	0	0	0	0	0	0	0	16464248, 17722974, 22102804, 25431332, 26564978
a20	4	4	0	0	0	0	0	0	0	0	0	19422837, 21968890 (IL-1 Signaling), 22102804, 27765040
ampk	4	4	0	0	0	0	0	0	0	0	0	27613445, 29230182, 30281473, 31516637
bcl6	4	4	0	0	0	0	0	0	0	0	0	26090929, 26408858, 26751566, 29632237
bclxl	4	4	0	0	0	0	0	0	0	0	0	17722974, 22102804, 26603105, 29632237
c3g	4	4	0	0	0	0	0	0	0	0	0	22962472, 25538703, 26564978, 27148350
calcineurin	4	4	0	0	0	0	0	0	0	0	0	17010384, 25538703, 26564978, 29230182
casp8	4	4	0	0	0	0	0	0	0	0	0	18433497, 20221256, 26446703, 30953496
casp9	4	4	0	0	0	0	0	0	0	0	0	18433497, 21968890 (IL-6 Signaling), 26446703, 30953496
cbp	4	4	0	0	0	0	0	0	0	0	0	18433497, 25063553, 27464342, 27765040
cd28	4	4	0	0	0	0	0	0	0	0	0	17722974, 25431332, 25538703, 26564978
cdc20	4	2	0	2	0	0	0	0	0	0	0	16873462, 19185585, 23049686, 27765040
cdc25	4	3	0	1	0	0	0	0	0	0	0	24069138, 26564978, 30038409, 31130988
cdk4	4	4	0	0	0	0	0	0	0	0	0	19118495, 26564978, 29206223, 29632237
chk1	4	4	0	0	0	0	0	0	0	0	0	22267503, 27765040, 29206223, 29632237
cyclind	4	4	0	0	0	0	0	0	0	0	0	22962472, 23935937, 27765040, 28381275
dkk1	4	3	0	0	0	0	1	0	0	0	0	26207376, 26528548, 26573569, 29230182
emt	4	4	0	0	0	0	0	0	0	0	0	23935937, 25189528, 26528548, 29237040
erbb1	4	3	0	0	0	0	1	0	0	0	0	19118495, 19662154, 24970389 (Long-term ErbB Network), 24970389 (Short-term ErbB Network)
erbb3	4	3	0	0	0	0	1	0	0	0	0	19118495, 19662154, 24970389 (Long-term ErbB Network), 24970389 (Short-term ErbB Network)
ets	4	4	0	0	0	0	0	0	0	0	0	18194572, 22962472, 26564978, 29230182
foxo1	4	4	0	0	0	0	0	0	0	0	0	26603105, 28584084, 29230182, 30953496
gads	4	3	0	0	0	0	1	0	0	0	0	16464248, 17722974, 25538703, 26564978
gata3	4	4	0	0	0	0	0	0	0	0	0	25538703, 26090929, 26408858, 30038409
gf	4	2	0	0	0	0	2	0	0	0	0	19422837, 26528548, 27613445, 29237040
gp130	4	3	0	0	0	0	1	0	0	0	0	25538703, 26446703, 29206223, 29632237
gsk3beta	4	4	0	0	0	0	0	0	0	0	0	26564978, 28381275, 29596489, 30953496
hgf	4	1	0	0	0	0	3	0	0	0	0	18194572, 21968890 (IL-1 Signaling), 22962472, 25189528
iap	4	3	0	0	0	1	0	0	0	0	0	19422837, 19524598, 22102804, 26446703
ifngr	4	4	0	0	0	0	0	0	0	0	0	18433497, 25538703, 26408858, 30546316
igf	4	0	0	0	0	0	4	0	0	0	0	28361666, 29230182, 29596489, 30281473
igf1r	4	3	0	0	0	0	1	0	0	0	0	19118495, 25189528, 26088082, 29632237
ikka	4	2	0	0	0	1	1	0	0	0	0	19524598, 21968890 (IL-1 Signaling), 25189528, 26603105
il13	4	3	0	0	0	0	1	0	0	0	0	22253585, 26564978, 27464342, 29513758
il21	4	3	0	0	0	0	1	0	0	0	0	25538703, 26090929, 26408858, 29513758
il6r	4	4	0	0	0	0	0	0	0	0	0	25538703, 26408858, 26660865, 29206223
ilk	4	4	0	0	0	0	0	0	0	0	0	18194572, 25189528, 26088082, 27765040
irak4	4	3	0	0	0	0	1	0	0	0	0	18433497, 21968890 (IL-1 Signaling), 26660865, 27464342
irf3	4	4	0	0	0	0	0	0	0	0	0	18433497, 26660865, 27464342, 30546316
klf4	4	4	0	0	0	0	0	0	0	0	0	27148350, 29378814, 30038409, 30546316
mek4	4	4	0	0	0	0	0	0	0	0	0	21968890 (IL-1 Signaling), 21968890 (IL-6 Signaling), 25538703, 26346668
mk2	4	4	0	0	0	0	0	0	0	0	0	19662154, 21968890 (IL-1 Signaling), 21968890 (IL-6 Signaling), 27464342
mkk3	4	4	0	0	0	0	0	0	0	0	0	19662154, 22962472, 27464342, 27765040
pld	4	1	0	0	3	0	0	0	0	0	0	16968132, 27542373, 27765040, 30518777
rho	4	4	0	0	0	0	0	0	0	0	0	26346668, 27765040, 29230182, 29596489
rhoa	4	4	0	0	0	0	0	0	0	0	0	25431332, 25538703, 25780058, 27138333
rock	4	4	0	0	0	0	0	0	0	0	0	25431332, 25538703, 25780058, 26346668
s1p	4	2	0	0	2	0	0	0	0	0	0	16968132, 22102804, 26446703, 30518777
sirt1	4	4	0	0	0	0	0	0	0	0	0	26603105, 29230182, 30024932, 32054948
smac	4	4	0	0	0	0	0	0	0	0	0	20221256, 26446703, 27765040, 29632237
smad2	4	4	0	0	0	0	0	0	0	0	0	26408858, 26603105, 27765040, 29230182
smo	4	4	0	0	0	0	0	0	0	0	0	23520449, 23868318 (HH Pathways), 23935937, 25189528
sos1	4	4	0	0	0	0	0	0	0	0	0	18194572, 19662154, 26564978, 27138333
stress	4	1	0	0	0	0	2	0	1	0	0	23134720, 23233838, 27765040, 29632237
targets	4	4	0	0	0	0	0	0	0	0	0	23868318 (FGF pathways), 23868318 (HH Pathways), 23868318 (Toll Pathway), 23868318 (Wg Pathway)
tbet	4	4	0	0	0	0	0	0	0	0	0	22102804, 25538703, 26090929, 26408858
tgfbeta	4	3	0	0	0	0	1	0	0	0	0	26528548, 26564978, 30530226, 31949240
tgfbr	4	4	0	0	0	0	0	0	0	0	0	24250280, 25189528, 25538703, 26408858
tpl2	4	4	0	0	0	0	0	0	0	0	0	21968890 (IL-1 Signaling), 22102804, 27464342, 27765040
traf2	4	4	0	0	0	0	0	0	0	0	0	19422837, 26564978, 26660865, 30953496
traf3	4	4	0	0	0	0	0	0	0	0	0	18433497, 26564978, 26660865, 29632237
vav2	4	4	0	0	0	0	0	0	0	0	0	19662154, 25780058, 27138333, 27765040
xiap	4	4	0	0	0	0	0	0	0	0	0	20221256, 27765040, 29632237, 30953496
a	3	1	2	0	0	0	0	0	0	0	0	1753781, 21563979, 28639170
aba	3	0	0	0	0	0	0	0	0	3	0	16968132, 27542373, 30518777
abl	3	2	0	0	0	0	1	0	0	0	0	17722974, 25431332, 26564978
akt2	3	3	0	0	0	0	0	0	0	0	0	26528548, 27464342, 29237040
apaf1	3	3	0	0	0	0	0	0	0	0	0	18433497, 19422837, 30953496
arp23	3	2	0	0	1	0	0	0	0	0	0	25538703, 27765040, 30518777
b	3	1	1	1	0	0	0	0	0	0	0	1753781, 19185585, 21563979
blimp1	3	3	0	0	0	0	0	0	0	0	0	26408858, 26751566, 29632237
bmi1	3	3	0	0	0	0	0	0	0	0	0	26088082, 26603105, 32054948
brca1	3	3	0	0	0	0	0	0	0	0	0	22267503, 27765040, 28381275
btrcp	3	1	0	0	0	0	2	0	0	0	0	23935937, 25189528, 29230182
ca2+	3	3	0	0	0	0	0	0	0	0	0	25431332, 25538703, 27148350
calcium	3	2	0	0	0	0	0	1	0	0	0	17010384, 24079299, 29230182
cas3	3	2	0	0	0	0	1	0	0	0	0	19422837, 29632237, 29632237
cbl	3	1	0	0	1	0	1	0	0	0	0	25431332, 26564978, 30518777
ccbl	3	3	0	0	0	0	0	0	0	0	0	16464248, 18194572, 19662154
cd40	3	3	0	0	0	0	0	0	0	0	0	18433497, 26660865, 26751566
cd70	3	1	0	0	0	0	2	0	0	0	0	26088082, 26564978, 26660865
cd8	3	2	0	0	0	0	1	0	0	0	0	16464248, 26408858, 26564978
cdc25a	3	3	0	0	0	0	0	0	0	0	0	23469179, 29632237, 32054948
cdk6	3	3	0	0	0	0	0	0	0	0	0	19118495, 29632237, 30038409
cebpa	3	3	0	0	0	0	0	0	0	0	0	21853041, 28584084, 29186334
ceramide	3	3	0	0	0	0	0	0	0	0	0	22102804, 26446703, 26660865
cflip	3	3	0	0	0	0	0	0	0	0	0	19422837, 20221256, 26446703
cgmp	3	1	0	0	2	0	0	0	0	0	0	16968132, 29230182, 30518777
chk2	3	3	0	0	0	0	0	0	0	0	0	22267503, 29206223, 29632237
cln3	3	0	0	3	0	0	0	0	0	0	0	18463633, 19185585, 23049686
cre	3	2	0	0	0	0	1	0	0	0	0	16464248, 17722974, 26564978
crk	3	3	0	0	0	0	0	0	0	0	0	25431332, 25538703, 27765040
crkl	3	2	0	0	0	0	1	0	0	0	0	22962472, 25431332, 26564978
csrc	3	1	0	0	0	0	2	0	0	0	0	18194572, 19662154, 27138333
ctla4	3	3	0	0	0	0	0	0	0	0	0	22102804, 25431332, 26564978
ctnnb1	3	3	0	0	0	0	0	0	0	0	0	26528548, 26573569, 30038409
cyce	3	3	0	0	0	0	0	0	0	0	0	16873462, 23169817, 29632237
cytc	3	3	0	0	0	0	0	0	0	0	0	20221256, 26446703, 29632237
daxx	3	3	0	0	0	0	0	0	0	0	0	18433497, 27765040, 30953496
dc	3	3	0	0	0	0	0	0	0	0	0	26446703, 29513758, 29596489
dgk	3	3	0	0	0	0	0	0	0	0	0	17722974, 25431332, 27765040
dock180	3	3	0	0	0	0	0	0	0	0	0	18194572, 22962472, 27765040
dsb	3	3	0	0	0	0	0	0	0	0	0	22267503, 26385365, 31130988
dsh	3	3	0	0	0	0	0	0	0	0	0	23868318 (Wg Pathway), 25189528, 29230182
ets1	3	3	0	0	0	0	0	0	0	0	0	19622164, 27148350, 28584084
facore	3	3	0	0	0	0	0	0	0	0	0	22267503, 26385365, 31130988
fancd2i	3	3	0	0	0	0	0	0	0	0	0	22267503, 26385365, 31130988
fasr	3	3	0	0	0	0	0	0	0	0	0	27765040, 29632237, 30953496
fgfr2	3	3	0	0	0	0	0	0	0	0	0	29230182, 29378814, 30038409
fkhr	3	3	0	0	0	0	0	0	0	0	0	17722974, 21968890 (IL-6 Signaling), 26564978
flip	3	2	0	0	0	1	0	0	0	0	0	19524598, 22102804, 29632237
foxp3	3	3	0	0	0	0	0	0	0	0	0	25538703, 26090929, 26408858
gab2	3	3	0	0	0	0	0	0	0	0	0	17722974, 25431332, 25538703
gap	3	3	0	0	0	0	0	0	0	0	0	17722974, 22102804, 23868318 (FGF pathways)
glucose	3	1	0	0	0	0	0	2	0	0	0	24079299, 25790483, 31516637
grb2sos	3	3	0	0	0	0	0	0	0	0	0	16464248, 21968890 (IL-6 Signaling), 26564978
hnf4a	3	3	0	0	0	0	0	0	0	0	0	21968890 (IL-1 Signaling), 25063553, 30038409
iaa	3	0	0	0	3	0	0	0	0	0	0	21450717, 22192526, 28187161
icl	3	3	0	0	0	0	0	0	0	0	0	22267503, 26385365, 31130988
icos	3	1	0	0	0	0	2	0	0	0	0	25431332, 25538703, 26564978
ifnge	3	0	0	0	0	0	3	0	0	0	0	25538703, 26090929, 30546316
ifngr2	3	2	0	0	0	0	1	0	0	0	0	18433497, 25538703, 26088082
igf1	3	1	0	0	0	0	2	0	0	0	0	25189528, 26603105, 29632237
ikkbeta	3	3	0	0	0	0	0	0	0	0	0	16464248, 26564978, 30953496
il1	3	3	0	0	0	0	0	0	0	0	0	26564978, 27594840, 29206223
il10e	3	0	0	0	0	0	3	0	0	0	0	25538703, 26090929, 30546316
il17	3	3	0	0	0	0	0	0	0	0	0	25538703, 26408858, 29513758
il1b	3	3	0	0	0	0	0	0	0	0	0	21968890 (IL-1 Signaling), 29513758, 30546316
il23	3	2	0	0	0	0	1	0	0	0	0	25538703, 26408858, 29513758
il2r	3	3	0	0	0	0	0	0	0	0	0	25538703, 26408858, 26564978
il4e	3	0	0	0	0	0	3	0	0	0	0	25538703, 26090929, 30546316
il4r	3	3	0	0	0	0	0	0	0	0	0	25538703, 26408858, 26660865
il7	3	1	0	0	0	0	2	0	0	0	0	26088082, 26408858, 28584084
integrins	3	3	0	0	0	0	0	0	0	0	0	22962472, 25780058, 27765040
ir	3	2	0	0	0	0	1	0	0	0	0	21968890 (IL-6 Signaling), 25063553, 30024932
irs	3	3	0	0	0	0	0	0	0	0	0	29596489, 29632237, 30953496
jkd	3	0	0	0	3	0	0	0	0	0	0	22192526, 23658556, 28426669
junb	3	3	0	0	0	0	0	0	0	0	0	19622164, 21968890 (IL-6 Signaling), 27148350
klf2	3	3	0	0	0	0	0	0	0	0	0	27148350, 29230182, 29378814
lps	3	2	0	0	0	0	1	0	0	0	0	18433497, 27464342, 29513758
mek6	3	3	0	0	0	0	0	0	0	0	0	21968890 (IL-1 Signaling), 21968890 (IL-6 Signaling), 25538703
mekk3	3	3	0	0	0	0	0	0	0	0	0	21968890 (IL-1 Signaling), 26564978, 27765040
mgp	3	0	0	0	3	0	0	0	0	0	0	22192526, 23658556, 28426669
migration	3	3	0	0	0	0	0	0	0	0	0	26346668, 26528548, 29237040
mkp1	3	2	0	0	0	0	1	0	0	0	0	21968890 (IL-1 Signaling), 26660865, 29206223
mmp3	3	3	0	0	0	0	0	0	0	0	0	19622164, 23630177, 24376455
nemo	3	3	0	0	0	0	0	0	0	0	0	21968890 (IL-1 Signaling), 23868318 (Wg Pathway), 29206223
nhej	3	3	0	0	0	0	0	0	0	0	0	22267503, 26385365, 31130988
nucerk12	3	3	0	0	0	0	0	0	0	0	0	19662154, 26564978, 26660865
nucp38	3	3	0	0	0	0	0	0	0	0	0	21968890 (IL-1 Signaling), 26564978, 26660865
pa	3	1	0	0	2	0	0	0	0	0	0	16968132, 27765040, 30518777
pag	3	3	0	0	0	0	0	0	0	0	0	17722974, 25431332, 26564978
pax5	3	3	0	0	0	0	0	0	0	0	0	26408858, 26751566, 28584084
pdgf	3	1	0	0	0	0	2	0	0	0	0	22102804, 25189528, 26564978
pdpk1	3	3	0	0	0	0	0	0	0	0	0	25431332, 28361666, 30281473
pkcth	3	3	0	0	0	0	0	0	0	0	0	16464248, 17722974, 25431332
plcb	3	3	0	0	0	0	0	0	0	0	0	25431332, 25538703, 27765040
plk1	3	2	0	0	0	0	1	0	0	0	0	26616283, 31130988, 31130988
pp1	3	2	0	0	1	0	0	0	0	0	0	26616283, 26660865, 30518777
pu1	3	3	0	0	0	0	0	0	0	0	0	21853041, 26408858, 29186334
rasgrp	3	3	0	0	0	0	0	0	0	0	0	17722974, 25538703, 26564978
rip1	3	3	0	0	0	0	0	0	0	0	0	20221256, 26564978, 27464342
rorgt	3	3	0	0	0	0	0	0	0	0	0	25538703, 26090929, 26408858
runx1	3	3	0	0	0	0	0	0	0	0	0	26408858, 28584084, 29186334
runx3	3	3	0	0	0	0	0	0	0	0	0	25538703, 26088082, 26408858
scr	3	0	0	0	3	0	0	0	0	0	0	22192526, 23658556, 28426669
sff	3	0	0	3	0	0	0	0	0	0	0	18463633, 19185585, 23049686
shr	3	0	0	0	3	0	0	0	0	0	0	22192526, 23658556, 28426669
slmb	3	0	0	0	0	0	3	0	0	0	0	23868318 (HH Pathways), 23868318 (Toll Pathway), 23868318 (Wg Pathway)
slp76	3	3	0	0	0	0	0	0	0	0	0	16464248, 17722974, 26564978
smad3	3	3	0	0	0	0	0	0	0	0	0	25538703, 26408858, 26603105
smad4	3	2	0	0	0	0	1	0	0	0	0	19622164, 26603105, 29230182
smad7	3	3	0	0	0	0	0	0	0	0	0	19622164, 26446703, 29378814
snai1	3	3	0	0	0	0	0	0	0	0	0	23935937, 25189528, 26528548
snai2	3	3	0	0	0	0	0	0	0	0	0	25189528, 26528548, 28209158
snail	3	3	0	0	0	0	0	0	0	0	0	27765040, 28381275, 30104572
sp1	3	3	0	0	0	0	0	0	0	0	0	25063553, 28361666, 30281473
spi1	3	2	1	0	0	0	0	0	0	0	0	18433497, 24079299, 28584084
sufu	3	2	0	0	0	0	1	0	0	0	0	23868318 (HH Pathways), 23935937, 25189528
swi5	3	0	0	3	0	0	0	0	0	0	0	18463633, 19185585, 23049686
tcf3	3	3	0	0	0	0	0	0	0	0	0	26088082, 29378814, 30038409
tgfb1	3	2	0	0	0	0	1	0	0	0	0	19622164, 29230182, 35752283
tlr2	3	3	0	0	0	0	0	0	0	0	0	18433497, 26660865, 29513758
tnfr	3	2	0	0	0	0	1	0	0	0	0	20221256, 26446703, 26564978
tnfr2	3	3	0	0	0	0	0	0	0	0	0	19422837, 26408858, 30953496
traf5	3	3	0	0	0	0	0	0	0	0	0	18433497, 26564978, 26660865
tsc	3	3	0	0	0	0	0	0	0	0	0	27613445, 29230182, 29632237
vav	3	3	0	0	0	0	0	0	0	0	0	21968890 (IL-6 Signaling), 25538703, 26564978
vav3	3	3	0	0	0	0	0	0	0	0	0	17722974, 25431332, 26603105
vegf	3	3	0	0	0	0	0	0	0	0	0	26564978, 31949240, 35752283
wasp	3	3	0	0	0	0	0	0	0	0	0	25431332, 26564978, 27765040
wee1	3	2	0	1	0	0	0	0	0	0	0	24069138, 26616283, 31130988
wnt5a	3	2	0	0	0	0	1	0	0	0	0	23630177, 24376455, 29230182
xbp1	3	3	0	0	0	0	0	0	0	0	0	26408858, 26751566, 30953496
yhp1	3	0	0	3	0	0	0	0	0	0	0	18463633, 19185585, 23049686
abh1	2	0	0	0	0	0	0	0	0	2	0	16968132, 30518777
abi1	2	0	0	0	2	0	0	0	0	0	0	16968132, 27542373
ac	2	2	0	0	0	0	0	0	0	0	0	25431332, 27765040
acetylcoa	2	2	0	0	0	0	0	0	0	0	0	19025648, 31516637
add	2	2	0	0	0	0	0	0	0	0	0	22267503, 26385365
adenylatecyclase	2	1	0	1	0	0	0	0	0	0	0	17010384, 23233838
ag	2	0	0	0	1	0	1	0	0	0	0	25967891, 26751566
akap12	2	1	0	0	0	0	1	0	0	0	0	22962472, 26088082
am	2	0	2	0	0	0	0	0	0	0	0	21563979, 28639170
apoptosome	2	2	0	0	0	0	0	0	0	0	0	18433497, 20221256
ar	2	1	0	0	0	0	1	0	0	0	0	19662154, 26603105
arhgap22	2	2	0	0	0	0	0	0	0	0	0	25780058, 27765040
atp	2	2	0	0	0	0	0	0	0	0	0	20221256, 27613445
axin	2	2	0	0	0	0	0	0	0	0	0	23868318 (Wg Pathway), 29596489
axin2	2	2	0	0	0	0	0	0	0	0	0	25189528, 29230182
bach2	2	2	0	0	0	0	0	0	0	0	0	26408858, 26751566
bak	2	2	0	0	0	0	0	0	0	0	0	26603105, 30953496
barrestin	2	2	0	0	0	0	0	0	0	0	0	25431332, 27765040
bcatenin	2	2	0	0	0	0	0	0	0	0	0	26446703, 29230182
bcateninm	2	2	0	0	0	0	0	0	0	0	0	25980672, 27594840
bcl10	2	2	0	0	0	0	0	0	0	0	0	17722974, 26564978
bclx	2	2	0	0	0	0	0	0	0	0	0	19422837, 26564978
bcr	2	1	0	0	0	0	1	0	0	0	0	26408858, 26751566
betacatenin	2	2	0	0	0	0	0	0	0	0	0	28381275, 29596489
bin2	2	0	0	0	2	0	0	0	0	0	0	21450717, 28187161
bmp4	2	2	0	0	0	0	0	0	0	0	0	29378814, 30038409
br	2	0	0	0	1	0	0	0	0	1	0	21450717, 28187161
bzr1	2	0	0	0	2	0	0	0	0	0	0	21450717, 28187161
c	2	0	2	0	0	0	0	0	0	0	0	21563979, 28639170
caatpase	2	0	0	0	2	0	0	0	0	0	0	27542373, 30518777
cabin1	2	2	0	0	0	0	0	0	0	0	0	17722974, 26564978
cadpr	2	0	0	0	2	0	0	0	0	0	0	16968132, 30518777
calcin	2	2	0	0	0	0	0	0	0	0	0	16464248, 17722974
calmodulin	2	2	0	0	0	0	0	0	0	0	0	18194572, 29230182
camk4	2	2	0	0	0	0	0	0	0	0	0	17722974, 26564978
carma1	2	2	0	0	0	0	0	0	0	0	0	25538703, 26564978
cas	2	2	0	0	0	0	0	0	0	0	0	25538703, 27765040
cas8	2	2	0	0	0	0	0	0	0	0	0	19422837, 29632237
cas9	2	2	0	0	0	0	0	0	0	0	0	19422837, 29632237
caspase3	2	2	0	0	0	0	0	0	0	0	0	28381275, 32054948
cblb	2	2	0	0	0	0	0	0	0	0	0	17722974, 25431332
ccl2	2	2	0	0	0	0	0	0	0	0	0	21968890 (IL-1 Signaling), 26446703
cd19	2	2	0	0	0	0	0	0	0	0	0	26408858, 28584084
cd27	2	1	0	0	0	0	1	0	0	0	0	26088082, 26564978
cd3	2	2	0	0	0	0	0	0	0	0	0	25538703, 26564978
cd86	2	1	0	0	0	0	1	0	0	0	0	26088082, 26660865
cdc14	2	0	0	2	0	0	0	0	0	0	0	19185585, 23049686
cdc25abc	2	2	0	0	0	0	0	0	0	0	0	30024932, 30530226
cdk2cycline	2	2	0	0	0	0	0	0	0	0	0	23469179, 24564942
cdkn1a	2	2	0	0	0	0	0	0	0	0	0	22962472, 26603105
cdkn2a	2	2	0	0	0	0	0	0	0	0	0	22962472, 26603105
cebpd	2	2	0	0	0	0	0	0	0	0	0	21968890 (IL-1 Signaling), 21968890 (IL-6 Signaling)
cellcyclearrest	2	2	0	0	0	0	0	0	0	0	0	26528548, 30530226
chkrec	2	2	0	0	0	0	0	0	0	0	0	22267503, 26385365
ci	2	1	0	0	1	0	0	0	0	0	0	23520449, 27542373
ciap	2	2	0	0	0	0	0	0	0	0	0	20221256, 29632237
ck	2	0	0	0	2	0	0	0	0	0	0	28187161, 28426669
ck2	2	1	0	0	0	0	1	0	0	0	0	21968890 (IL-1 Signaling), 26603105
clb2	2	0	0	2	0	0	0	0	0	0	0	19185585, 23049686
clb5	2	0	0	2	0	0	0	0	0	0	0	19185585, 23049686
cln2	2	0	0	2	0	0	0	0	0	0	0	19185585, 23049686
closure	2	0	0	0	2	0	0	0	0	0	0	16968132, 30518777
cmet	2	1	0	0	0	0	1	0	0	0	0	18194572, 25189528
cox2	2	2	0	0	0	0	0	0	0	0	0	21968890 (IL-1 Signaling), 26446703
csl	2	2	0	0	0	0	0	0	0	0	0	25189528, 29230182
cxcl123mrna	2	1	0	0	0	0	1	0	0	0	0	27464342, 27464342
cyc1	2	2	0	0	0	0	0	0	0	0	0	17722974, 25431332
cycb	2	2	0	0	0	0	0	0	0	0	0	16873462, 29632237
cycd	2	2	0	0	0	0	0	0	0	0	0	16873462, 29632237
cycg	2	2	0	0	0	0	0	0	0	0	0	23169817, 27765040
cyclina	2	2	0	0	0	0	0	0	0	0	0	26564978, 27765040
cyclinb	2	2	0	0	0	0	0	0	0	0	0	23935937, 27765040
cyclind2	2	2	0	0	0	0	0	0	0	0	0	23935937, 26564978
cytochromec	2	2	0	0	0	0	0	0	0	0	0	27765040, 30953496
dally	2	2	0	0	0	0	0	0	0	0	0	23868318 (HH Pathways), 23868318 (Wg Pathway)
depolar	2	0	0	0	2	0	0	0	0	0	0	16968132, 30518777
dhh	2	2	0	0	0	0	0	0	0	0	0	23935937, 26573569
dlp	2	2	0	0	0	0	0	0	0	0	0	23868318 (HH Pathways), 23868318 (Wg Pathway)
dna	2	2	0	0	0	0	0	0	0	0	0	18433497, 25431332
dnapk	2	2	0	0	0	0	0	0	0	0	0	22267503, 29632237
dumcebpsaa	2	2	0	0	0	0	0	0	0	0	0	21968890 (IL-1 Signaling), 21968890 (IL-6 Signaling)
dusp1	2	1	0	0	0	0	1	0	0	0	0	22962472, 24250280
dusp6	2	2	0	0	0	0	0	0	0	0	0	27148350, 29378814
ebf1	2	2	0	0	0	0	0	0	0	0	0	26408858, 28584084
efgr	2	2	0	0	0	0	0	0	0	0	0	28361666, 30281473
eif2s1	2	2	0	0	0	0	0	0	0	0	0	18433497, 30953496
enos	2	2	0	0	0	0	0	0	0	0	0	26346668, 29230182
ep300	2	2	0	0	0	0	0	0	0	0	0	18433497, 26603105
era1	2	0	0	0	0	0	0	0	0	2	0	16968132, 30518777
erbb12	2	2	0	0	0	0	0	0	0	0	0	19118495, 19662154
erbb13	2	2	0	0	0	0	0	0	0	0	0	19118495, 19662154
erbb23	2	2	0	0	0	0	0	0	0	0	0	19118495, 19662154
erk1/2	2	2	0	0	0	0	0	0	0	0	0	26346668, 28361666
erkm	2	2	0	0	0	0	0	0	0	0	0	25980672, 27594840
erlotinib	2	0	0	0	0	0	2	0	0	0	0	24970389 (Long-term ErbB Network), 24970389 (Short-term ErbB Network)
fear	2	0	0	2	0	0	0	0	0	0	0	19185585, 23049686
fgf	2	0	0	0	0	0	2	0	0	0	0	25189528, 29230182
fgf8	2	2	0	0	0	0	0	0	0	0	0	20862356, 26207376
flt3	2	2	0	0	0	0	0	0	0	0	0	26408858, 28584084
foxo	2	2	0	0	0	0	0	0	0	0	0	27613445, 29596489
foxo3	2	2	0	0	0	0	0	0	0	0	0	24250280, 25431332
frizzled	2	2	0	0	0	0	0	0	0	0	0	25189528, 27765040
frs2	2	2	0	0	0	0	0	0	0	0	0	24250280, 27148350
g6pc	2	2	0	0	0	0	0	0	0	0	0	25063553, 30953496
gadd45	2	2	0	0	0	0	0	0	0	0	0	17722974, 24250280
gai	2	2	0	0	0	0	0	0	0	0	0	25431332, 27765040
gata1	2	2	0	0	0	0	0	0	0	0	0	21853041, 29186334
gata2	2	2	0	0	0	0	0	0	0	0	0	21853041, 29186334
ge	2	0	0	0	0	0	0	2	0	0	0	21563979, 28639170
gefh1	2	2	0	0	0	0	0	0	0	0	0	25780058, 27765040
gpa1	2	0	0	0	2	0	0	0	0	0	0	16968132, 30518777
grk	2	2	0	0	0	0	0	0	0	0	0	25431332, 27765040
gsk3bm	2	2	0	0	0	0	0	0	0	0	0	25980672, 27594840
gzmb	2	2	0	0	0	0	0	0	0	0	0	22102804, 26408858
hadhb	2	2	0	0	0	0	0	0	0	0	0	23630177, 24376455
hapx	2	0	0	2	0	0	0	0	0	0	0	25908096, 25908096
hdac	2	0	0	0	0	0	2	0	0	0	0	23935937, 26564978
heat	2	0	0	0	0	0	0	1	1	0	0	23171249, 23233838
hey1	2	2	0	0	0	0	0	0	0	0	0	25189528, 29230182
hh	2	2	0	0	0	0	0	0	0	0	0	23520449, 23868318 (HH Pathways)
hif1	2	2	0	0	0	0	0	0	0	0	0	29206223, 29230182
hk	2	0	0	0	0	0	1	0	1	0	0	23233838, 27464342
hpk1	2	2	0	0	0	0	0	0	0	0	0	17722974, 26564978
hrr	2	2	0	0	0	0	0	0	0	0	0	22267503, 31130988
hsp27	2	2	0	0	0	0	0	0	0	0	0	19662154, 26603105
hypoxia	2	0	0	0	0	0	2	0	0	0	0	25189528, 29206223
icosl	2	0	0	0	0	0	2	0	0	0	0	26564978, 26660865
ifnar	2	2	0	0	0	0	0	0	0	0	0	18433497, 27464342
ifnb	2	1	0	0	0	0	1	0	0	0	0	26408858, 30546316
ifnbeta	2	1	0	0	0	0	1	0	0	0	0	26564978, 26660865
ifnbr	2	2	0	0	0	0	0	0	0	0	0	25538703, 26408858
ifngamma	2	1	0	0	0	0	1	0	0	0	0	26564978, 35752283
ifngr1	2	1	0	0	0	0	1	0	0	0	0	18433497, 25538703
igg	2	1	0	0	0	0	1	0	0	0	0	22253585, 26660865
ihf	2	0	2	0	0	0	0	0	0	0	0	23171249, 24079299
ikba	2	2	0	0	0	0	0	0	0	0	0	21968890 (IL-1 Signaling), 27464342
ikbalpha	2	2	0	0	0	0	0	0	0	0	0	26564978, 30953496
ikkaa	2	2	0	0	0	0	0	0	0	0	0	21968890 (IL-1 Signaling), 21968890 (IL-1 Signaling)
ikkalpha	2	2	0	0	0	0	0	0	0	0	0	26564978, 26660865
il10ra	2	1	0	0	0	0	1	0	0	0	0	25538703, 26088082
il10synstat3	2	1	0	0	0	0	1	0	0	0	0	27464342, 27464342
il12r	2	2	0	0	0	0	0	0	0	0	0	26408858, 26660865
il15	2	1	0	0	0	0	1	0	0	0	0	22102804, 29513758
il18	2	1	0	0	0	0	1	0	0	0	0	26408858, 29513758
il1r	2	2	0	0	0	0	0	0	0	0	0	29206223, 30546316
il1r1	2	2	0	0	0	0	0	0	0	0	0	18433497, 21968890 (IL-1 Signaling)
il21e	2	0	0	0	0	0	2	0	0	0	0	25538703, 26090929
il21r	2	2	0	0	0	0	0	0	0	0	0	25538703, 26408858
il22	2	2	0	0	0	0	0	0	0	0	0	25538703, 29513758
il23r	2	2	0	0	0	0	0	0	0	0	0	25538703, 26408858
il27r	2	2	0	0	0	0	0	0	0	0	0	25538703, 26408858
il2e	2	0	0	0	0	0	2	0	0	0	0	25538703, 26090929
il2ra	2	2	0	0	0	0	0	0	0	0	0	22102804, 25538703
il2rb	2	1	0	0	0	0	1	0	0	0	0	22102804, 25538703
il4ra	2	2	0	0	0	0	0	0	0	0	0	25538703, 30546316
il5	2	2	0	0	0	0	0	0	0	0	0	22253585, 26564978
il7r	2	2	0	0	0	0	0	0	0	0	0	26408858, 28584084
il9	2	2	0	0	0	0	0	0	0	0	0	26090929, 26564978
inos	2	2	0	0	0	0	0	0	0	0	0	21968890 (IL-1 Signaling), 26660865
ins	2	0	0	0	0	0	2	0	0	0	0	25063553, 30953496
insp3	2	0	0	0	2	0	0	0	0	0	0	16968132, 30518777
insp6	2	0	0	0	2	0	0	0	0	0	0	16968132, 30518777
integrin	2	2	0	0	0	0	0	0	0	0	0	26346668, 29230182
invasion	2	2	0	0	0	0	0	0	0	0	0	26528548, 29237040
iqgap1	2	2	0	0	0	0	0	0	0	0	0	18194572, 27138333
irak	2	2	0	0	0	0	0	0	0	0	0	26408858, 29206223
irak2	2	2	0	0	0	0	0	0	0	0	0	18433497, 21968890 (IL-1 Signaling)
irakm	2	0	0	0	0	0	2	0	0	0	0	21968890 (IL-1 Signaling), 27464342
iron	2	0	0	0	0	0	0	1	1	0	0	24079299, 25908096
irs1	2	2	0	0	0	0	0	0	0	0	0	28361666, 30281473
irs12	2	1	0	0	0	0	1	0	0	0	0	27464342, 27464342
irs1ps	2	2	0	0	0	0	0	0	0	0	0	21968890 (IL-1 Signaling), 21968890 (IL-6 Signaling)
irs1py	2	2	0	0	0	0	0	0	0	0	0	21968890 (IL-6 Signaling), 25063553
jnkk	2	2	0	0	0	0	0	0	0	0	0	19422837, 25980672
jund	2	2	0	0	0	0	0	0	0	0	0	19622164, 27148350
kev	2	0	0	0	2	0	0	0	0	0	0	16968132, 27542373
kout	2	0	0	0	2	0	0	0	0	0	0	16968132, 27542373
l	2	0	2	0	0	0	0	0	0	0	0	21563979, 28639170
lapatinib	2	0	0	0	0	0	2	0	0	0	0	28361666, 30281473
larg	2	2	0	0	0	0	0	0	0	0	0	25780058, 27765040
lasl	2	0	2	0	0	0	0	0	0	0	0	25163068, 25163068
lasr	2	0	2	0	0	0	0	0	0	0	0	25163068, 25163068
lbp	2	2	0	0	0	0	0	0	0	0	0	21968890 (IL-1 Signaling), 27464342
lefty1	2	2	0	0	0	0	0	0	0	0	0	29378814, 30038409
light	2	0	0	0	0	0	2	0	0	0	0	26564978, 26660865
lmna	2	2	0	0	0	0	0	0	0	0	0	18433497, 26088082
m	2	0	1	1	0	0	0	0	0	0	0	19185585, 21563979
malate	2	0	0	0	2	0	0	0	0	0	0	16968132, 30518777
malt1	2	2	0	0	0	0	0	0	0	0	0	17722974, 26564978
marcks	2	2	0	0	0	0	0	0	0	0	0	26088082, 26660865
mart1	2	2	0	0	0	0	0	0	0	0	0	23630177, 24376455
mdmx	2	2	0	0	0	0	0	0	0	0	0	23169817, 27765040
mef2c	2	1	0	0	0	0	1	0	0	0	0	26564978, 28584084
mek3	2	2	0	0	0	0	0	0	0	0	0	21968890 (IL-1 Signaling), 25538703
mekk2	2	2	0	0	0	0	0	0	0	0	0	27765040, 29632237
men	2	0	0	2	0	0	0	0	0	0	0	19185585, 23049686
metastasis	2	2	0	0	0	0	0	0	0	0	0	26528548, 29237040
mir200	2	2	0	0	0	0	0	0	0	0	0	25189528, 26528548
mito	2	2	0	0	0	0	0	0	0	0	0	19422837, 29632237
mkk	2	2	0	0	0	0	0	0	0	0	0	26564978, 29206223
mkp	2	0	0	0	0	0	2	0	0	0	0	19662154, 26564978
mlc	2	1	1	0	0	0	0	0	0	0	0	24079299, 25538703
mlk2	2	2	0	0	0	0	0	0	0	0	0	26564978, 27765040
mmp	2	2	0	0	0	0	0	0	0	0	0	27765040, 28381275
mmp9	2	2	0	0	0	0	0	0	0	0	0	19622164, 26603105
momp	2	2	0	0	0	0	0	0	0	0	0	20221256, 26446703
msk	2	1	0	0	0	0	1	0	0	0	0	23868318 (FGF pathways), 24250280
msk1	2	2	0	0	0	0	0	0	0	0	0	21968890 (IL-1 Signaling), 27464342
mt	2	1	1	0	0	0	0	0	0	0	0	26616283, 28639170
nanog	2	2	0	0	0	0	0	0	0	0	0	29378814, 30038409
ncor	2	1	0	0	0	0	1	0	0	0	0	23935937, 26603105
nec	2	0	0	0	0	0	2	0	0	0	0	23868318 (Processing of Spz Network), 23868318 (Toll Pathway)
nef	2	2	0	0	0	0	0	0	0	0	0	25431332, 30323768
nf-kb	2	2	0	0	0	0	0	0	0	0	0	26751566, 27765040
nicd	2	2	0	0	0	0	0	0	0	0	0	26528548, 29230182
nkx31	2	1	0	0	0	0	1	0	0	0	0	26603105, 28361666
notch	2	2	0	0	0	0	0	0	0	0	0	25189528, 29230182
notch1	2	1	0	0	0	0	1	0	0	0	0	23935937, 26408858
nrg1	2	0	0	0	0	0	2	0	0	0	0	28361666, 30281473
nuc1	2	2	0	0	0	0	0	0	0	0	0	26385365, 31130988
nuc2	2	2	0	0	0	0	0	0	0	0	0	26385365, 31130988
nucnfkb	2	2	0	0	0	0	0	0	0	0	0	26564978, 26660865
ox40l	2	0	0	0	0	0	2	0	0	0	0	26564978, 26660865
p14arf	2	2	0	0	0	0	0	0	0	0	0	27765040, 30530226
p15	2	2	0	0	0	0	0	0	0	0	0	26564978, 27765040
p16	2	2	0	0	0	0	0	0	0	0	0	27613445, 28209158
p190rhogap	2	2	0	0	0	0	0	0	0	0	0	25780058, 27765040
p190rhogef	2	2	0	0	0	0	0	0	0	0	0	25780058, 27765040
p300	2	1	0	0	0	0	1	0	0	0	0	26564978, 27464342
p38mapk	2	2	0	0	0	0	0	0	0	0	0	29230182, 30530226
p53inp1	2	2	0	0	0	0	0	0	0	0	0	30024932, 32054948
p53k	2	2	0	0	0	0	0	0	0	0	0	25980672, 32054948
p70	2	2	0	0	0	0	0	0	0	0	0	24250280, 26564978
pagcsk	2	2	0	0	0	0	0	0	0	0	0	16464248, 26564978
pax6	2	2	0	0	0	0	0	0	0	0	0	20862356, 30038409
pdgfr	2	2	0	0	0	0	0	0	0	0	0	22102804, 25189528
pdgfra	2	2	0	0	0	0	0	0	0	0	0	23935937, 30038409
pdl	2	0	0	0	0	0	2	0	0	0	0	26564978, 26660865
pecam1	2	2	0	0	0	0	0	0	0	0	0	29230182, 29378814
pepc	2	0	0	0	2	0	0	0	0	0	0	16968132, 30518777
pertuzumab	2	0	0	0	0	0	2	0	0	0	0	24970389 (Long-term ErbB Network), 24970389 (Short-term ErbB Network)
phb	2	0	0	0	2	0	0	0	0	0	0	23658556, 28426669
pi34p2	2	2	0	0	0	0	0	0	0	0	0	19662154, 27138333
pik3ca	2	2	0	0	0	0	0	0	0	0	0	28361666, 30281473
pin	2	0	0	0	2	0	0	0	0	0	0	21450717, 28187161
pip3345	2	2	0	0	0	0	0	0	0	0	0	25538703, 27765040
pkcalpha	2	2	0	0	0	0	0	0	0	0	0	18194572, 30953496
pla2	2	1	0	0	1	0	0	0	0	0	0	27542373, 27765040
plasmin	2	2	0	0	0	0	0	0	0	0	0	22962472, 27148350
plcg1	2	2	0	0	0	0	0	0	0	0	0	22102804, 24376455
plcgamma	2	2	0	0	0	0	0	0	0	0	0	21639591, 26564978
pqsr	2	0	2	0	0	0	0	0	0	0	0	25163068, 25163068
prf1	2	2	0	0	0	0	0	0	0	0	0	26088082, 26408858
prkcz	2	2	0	0	0	0	0	0	0	0	0	18433497, 25431332
prohgf	2	2	0	0	0	0	0	0	0	0	0	21968890 (IL-1 Signaling), 21968890 (IL-6 Signaling)
proteasome	2	1	0	0	0	0	1	0	0	0	0	18433497, 23868318 (Wg Pathway)
psa	2	2	0	0	0	0	0	0	0	0	0	26603105, 28361666
ptc	2	2	0	0	0	0	0	0	0	0	0	23520449, 23868318 (HH Pathways)
ptch1	2	2	0	0	0	0	0	0	0	0	0	23935937, 26088082
ptp1b	2	2	0	0	0	0	0	0	0	0	0	26660865, 27765040
pyr	2	0	0	0	1	0	1	0	0	0	0	23868318 (FGF pathways), 30518777
pyruvate	2	1	0	0	0	0	1	0	0	0	0	25063553, 31516637
ralbp1	2	2	0	0	0	0	0	0	0	0	0	27138333, 27765040
ralgds	2	2	0	0	0	0	0	0	0	0	0	27138333, 27765040
rap1a	2	1	0	0	0	0	1	0	0	0	0	27138333, 27138333
rasgrp1	2	2	0	0	0	0	0	0	0	0	0	16464248, 25431332
rasp	2	1	0	0	0	0	1	0	0	0	0	23868318 (HH Pathways), 35752283
rcn1	2	0	0	0	2	0	0	0	0	0	0	16968132, 30518777
ret1	2	2	0	0	0	0	0	0	0	0	0	23630177, 24376455
rev	2	2	0	0	0	0	0	0	0	0	0	25431332, 30323768
rhli	2	0	2	0	0	0	0	0	0	0	0	25163068, 25163068
rhlr	2	0	2	0	0	0	0	0	0	0	0	25163068, 25163068
rhogdi	2	2	0	0	0	0	0	0	0	0	0	25780058, 27765040
rip	2	2	0	0	0	0	0	0	0	0	0	19422837, 29632237
ripk1	2	2	0	0	0	0	0	0	0	0	0	18433497, 30953496
rkip	2	2	0	0	0	0	0	0	0	0	0	25189528, 27765040
rl	2	1	0	0	0	0	0	0	0	1	0	23868318 (FGF pathways), 27542373
rlk	2	2	0	0	0	0	0	0	0	0	0	16464248, 17722974
rpon	2	0	1	0	0	0	0	1	0	0	0	20169167, 23171249
rps6ka5	2	2	0	0	0	0	0	0	0	0	0	18433497, 26088082
rtk	2	2	0	0	0	0	0	0	0	0	0	23081726, 26346668
rv2069	2	0	0	0	0	0	0	2	0	0	0	22448278, 22448278
s	2	1	0	1	0	0	0	0	0	0	0	1753781, 19185585
s100p	2	2	0	0	0	0	0	0	0	0	0	23630177, 24376455
s6k	2	2	0	0	0	0	0	0	0	0	0	29596489, 30953496
saa	2	2	0	0	0	0	0	0	0	0	0	21968890 (IL-1 Signaling), 21968890 (IL-6 Signaling)
scl	2	2	0	0	0	0	0	0	0	0	0	21853041, 29186334
sgg	2	1	0	0	0	0	1	0	0	0	0	23868318 (HH Pathways), 23868318 (Wg Pathway)
sh3bp2	2	2	0	0	0	0	0	0	0	0	0	17722974, 25431332
shc1	2	2	0	0	0	0	0	0	0	0	0	18194572, 25538703
shh	2	2	0	0	0	0	0	0	0	0	0	23935937, 25189528
ship2	2	0	0	0	0	0	2	0	0	0	0	19662154, 27138333
ski	2	1	0	0	0	0	1	0	0	0	0	23935937, 26088082
slug	2	2	0	0	0	0	0	0	0	0	0	27765040, 28381275
smad1	2	2	0	0	0	0	0	0	0	0	0	29230182, 30038409
smad6	2	2	0	0	0	0	0	0	0	0	0	29230182, 29378814
smbf	2	0	0	2	0	0	0	0	0	0	0	19185585, 23049686
socs	2	2	0	0	0	0	0	0	0	0	0	22102804, 26446703
socs2	2	2	0	0	0	0	0	0	0	0	0	26603105, 27464342
sox2	2	2	0	0	0	0	0	0	0	0	0	29378814, 30038409
sphk1	2	2	0	0	0	0	0	0	0	0	0	22102804, 26446703
spz	2	2	0	0	0	0	0	0	0	0	0	23868318 (Processing of Spz Network), 23868318 (Toll Pathway)
sre	2	2	0	0	0	0	0	0	0	0	0	17722974, 25431332
srea	2	0	0	2	0	0	0	0	0	0	0	25908096, 25908096
start	2	0	0	1	0	0	0	0	1	0	0	23049686, 24069138
stat	2	2	0	0	0	0	0	0	0	0	0	25189528, 25431332
stat4	2	2	0	0	0	0	0	0	0	0	0	25538703, 26408858
stathmin	2	2	0	0	0	0	0	0	0	0	0	25780058, 27765040
stc2	2	2	0	0	0	0	0	0	0	0	0	23630177, 24376455
t2	2	1	0	0	0	1	0	0	0	0	0	1753781, 19524598
tab	2	2	0	0	0	0	0	0	0	0	0	27464342, 29206223
tak1tab	2	2	0	0	0	0	0	0	0	0	0	21968890 (IL-1 Signaling), 26564978
talin	2	2	0	0	0	0	0	0	0	0	0	18194572, 27765040
tat	2	2	0	0	0	0	0	0	0	0	0	25431332, 30323768
tbid	2	2	0	0	0	0	0	0	0	0	0	18433497, 26446703
tbk1	2	2	0	0	0	0	0	0	0	0	0	18433497, 27464342
tbx3	2	2	0	0	0	0	0	0	0	0	0	29378814, 30038409
tcrlig	2	1	0	0	0	0	1	0	0	0	0	16464248, 17722974
temsirolimus	2	0	0	0	0	0	2	0	0	0	0	28361666, 30281473
tgfbe	2	0	0	0	0	0	2	0	0	0	0	25538703, 26090929
tgfr	2	2	0	0	0	0	0	0	0	0	0	26446703, 27765040
th1	2	2	0	0	0	0	0	0	0	0	0	26446703, 29513758
th2	2	2	0	0	0	0	0	0	0	0	0	26446703, 29513758
tlr3	2	1	0	0	0	0	1	0	0	0	0	18433497, 26660865
tmprss2	2	2	0	0	0	0	0	0	0	0	0	26603105, 28361666
tnfr1	2	2	0	0	0	0	0	0	0	0	0	19422837, 30953496
tnfrsf1b	2	2	0	0	0	0	0	0	0	0	0	18433497, 26088082
tollip	2	2	0	0	0	0	0	0	0	0	0	18433497, 21968890 (IL-1 Signaling)
trastuzumab	2	0	0	0	0	0	2	0	0	0	0	24970389 (Long-term ErbB Network), 24970389 (Short-term ErbB Network)
trb3	2	2	0	0	0	0	0	0	0	0	0	25063553, 30953496
treg	2	2	0	0	0	0	0	0	0	0	0	26446703, 29513758
trif	2	2	0	0	0	0	0	0	0	0	0	26660865, 27464342
trio	2	2	0	0	0	0	0	0	0	0	0	25780058, 27765040
tsc12	2	2	0	0	0	0	0	0	0	0	0	28455685, 30953496
tsc2	2	2	0	0	0	0	0	0	0	0	0	24970389 (Long-term ErbB Network), 29596489
ttp	2	2	0	0	0	0	0	0	0	0	0	21968890 (IL-1 Signaling), 27464342
ttv	2	0	0	0	0	0	2	0	0	0	0	23868318 (HH Pathways), 23868318 (Wg Pathway)
twist1	2	2	0	0	0	0	0	0	0	0	0	25189528, 26528548
upa	2	2	0	0	0	0	0	0	0	0	0	21968890 (IL-1 Signaling), 22962472
upar	2	2	0	0	0	0	0	0	0	0	0	22962472, 27148350
vav1	2	2	0	0	0	0	0	0	0	0	0	17722974, 25431332
vpr	2	2	0	0	0	0	0	0	0	0	0	25431332, 30323768
wg	2	1	0	0	0	0	1	0	0	0	0	23520449, 23868318 (Wg Pathway)
wox5	2	0	0	0	2	0	0	0	0	0	0	23658556, 28426669
zeb1	2	2	0	0	0	0	0	0	0	0	0	25189528, 26528548
zeb2	2	2	0	0	0	0	0	0	0	0	0	25189528, 26528548
0	1	0	0	0	0	0	1	0	0	0	0	23469179
oct4	1	1	0	0	0	0	0	0	0	0	0	29378814
dec2	1	1	0	0	0	0	0	0	0	0	0	25538703
1433s	1	1	0	0	0	0	0	0	0	0	0	30024932
3mbz	1	0	0	0	0	0	0	1	0	0	0	23171249
3oxo	1	0	1	0	0	0	0	0	0	0	0	25163068
4orfs	1	0	0	1	0	0	0	0	0	0	0	19144179
a20a	1	0	0	0	0	1	0	0	0	0	0	19524598
a2mgfbg	1	1	0	0	0	0	0	0	0	0	0	21968890 (IL-6 Signaling)
aa	1	1	0	0	0	0	0	0	0	0	0	27765040
abi	1	1	0	0	0	0	0	0	0	0	0	27138333
abin2	1	0	0	0	0	0	1	0	0	0	0	21968890 (IL-1 Signaling)
ablt	1	0	0	0	0	0	1	0	0	0	0	26660865
abnormaltelomer	1	0	0	0	0	0	0	0	1	0	0	23233838
abps	1	0	0	0	1	0	0	0	0	0	0	30518777
ace2	1	0	0	1	0	0	0	0	0	0	0	18463633
aceticacid	1	0	0	0	0	0	0	0	1	0	0	23233838
acetoacetylcoa	1	1	0	0	0	0	0	0	0	0	0	19025648
acetylcoaacetyltransferase	1	1	0	0	0	0	0	0	0	0	0	19025648
acetylcoaacetyltransferasegene	1	1	0	0	0	0	0	0	0	0	0	19025648
acetylcoaacetyltransferaserna	1	1	0	0	0	0	0	0	0	0	0	19025648
ack1	1	1	0	0	0	0	0	0	0	0	0	26603105
acm	1	1	0	0	0	0	0	0	0	0	0	25980672
acr	1	0	0	0	1	0	0	0	0	0	0	23658556
acs1	1	0	0	1	0	0	0	0	0	0	0	19144179
actinreorg	1	1	0	0	0	0	0	0	0	0	0	19662154
activinanodal	1	1	0	0	0	0	0	0	0	0	0	29378814
acts	1	1	0	0	0	0	0	0	0	0	0	35752283
acvr2a	1	0	0	0	0	0	1	0	0	0	0	29230182
ad	1	1	0	0	0	0	0	0	0	0	0	22253585
adam10	1	0	0	0	0	0	1	0	0	0	0	29230182
adam17	1	1	0	0	0	0	0	0	0	0	0	26603105
adenylcyclase	1	1	0	0	0	0	0	0	0	0	0	25538703
adm	1	1	0	0	0	0	0	0	0	0	0	26088082
adozelesin	1	0	0	0	0	0	0	0	1	0	0	23233838
adprc	1	0	0	0	1	0	0	0	0	0	0	16968132
ae	1	0	0	0	0	0	0	1	0	0	0	28639170
aebp1	1	1	0	0	0	0	0	0	0	0	0	26088082
aem	1	0	0	0	0	0	0	1	0	0	0	28639170
aff1	1	1	0	0	0	0	0	0	0	0	0	26088082
agabbacterium	1	1	0	0	0	0	0	0	0	0	0	22253585
agb1	1	0	0	0	1	0	0	0	0	0	0	16968132
aha1	1	0	0	0	1	0	0	0	0	0	0	30518777
ahk	1	0	0	0	1	0	0	0	0	0	0	28187161
ahp	1	0	0	0	1	0	0	0	0	0	0	28187161
ahp6	1	0	0	0	1	0	0	0	0	0	0	28187161
aicda	1	1	0	0	0	0	0	0	0	0	0	26088082
aid	1	1	0	0	0	0	0	0	0	0	0	26751566
aif1-mt	1	0	0	1	0	0	0	0	0	0	0	23233838
aif1-nuc	1	0	0	1	0	0	0	0	0	0	0	23233838
ajuba	1	0	0	0	0	0	1	0	0	0	0	26616283
akap79	1	1	0	0	0	0	0	0	0	0	0	17722974
akkermansia	1	0	1	0	0	0	0	0	0	0	0	26102287
akt3	1	1	0	0	0	0	0	0	0	0	0	26088082
aktd	1	1	0	0	0	0	0	0	0	0	0	19662154
aktk	1	1	0	0	0	0	0	0	0	0	0	25980672
aktm	1	1	0	0	0	0	0	0	0	0	0	25980672
aktp	1	1	0	0	0	0	0	0	0	0	0	35752283
akts	1	1	0	0	0	0	0	0	0	0	0	35752283
akts473	1	1	0	0	0	0	0	0	0	0	0	28455685
aktt	1	1	0	0	0	0	0	0	0	0	0	26660865
aktt308	1	1	0	0	0	0	0	0	0	0	0	28455685
alk1	1	1	0	0	0	0	0	0	0	0	0	29230182
alk5	1	1	0	0	0	0	0	0	0	0	0	29230182
allolactose	1	0	1	0	0	0	0	0	0	0	0	25790483
alox5	1	1	0	0	0	0	0	0	0	0	0	26088082
alpha1213lig	1	0	0	0	0	0	1	0	0	0	0	27765040
alpha1213r	1	1	0	0	0	0	0	0	0	0	0	27765040
alpha13l	1	0	0	0	0	0	1	0	0	0	0	25538703
alphacateninbetacateninecadherin	1	1	0	0	0	0	0	0	0	0	0	18194572
alphailig	1	0	0	0	0	0	1	0	0	0	0	27765040
alphair	1	1	0	0	0	0	0	0	0	0	0	27765040
alphaqlig	1	0	0	0	0	0	1	0	0	0	0	27765040
alphaqr	1	1	0	0	0	0	0	0	0	0	0	27765040
alphaslig	1	0	0	0	0	0	1	0	0	0	0	27765040
alphasr	1	1	0	0	0	0	0	0	0	0	0	27765040
amh	1	1	0	0	0	0	0	0	0	0	0	26573569
ampatp	1	0	0	0	0	0	1	0	0	0	0	29230182
amshk	1	1	0	0	0	0	0	0	0	0	0	25980672
and34	1	1	0	0	0	0	0	0	0	0	0	27765040
androgen	1	1	0	0	0	0	0	0	0	0	0	26603105
androgens	1	0	0	0	0	0	1	0	0	0	0	28361666
ang1	1	0	0	0	0	0	1	0	0	0	0	29230182
ang2	1	1	0	0	0	0	0	0	0	0	0	29230182
angiiet1	1	1	0	0	0	0	0	0	0	0	0	31949240
angiostatinendostatinthrombospondin	1	1	0	0	0	0	0	0	0	0	0	31949240
anionch	1	0	0	0	1	0	0	0	0	0	0	27542373
anionchhigh	1	0	0	0	1	0	0	0	0	0	0	27542373
anionem	1	0	0	0	1	0	0	0	0	0	0	16968132
antiapop	1	1	0	0	0	0	0	0	0	0	0	23935937
antiapoptotic	1	1	0	0	0	0	0	0	0	0	0	21968890 (IL-6 Signaling)
antigen	1	0	0	0	0	0	1	0	0	0	0	25431332
antioxidantadministrationvitaminscande	1	0	0	0	0	0	1	0	0	0	0	31949240
anxa2	1	1	0	0	0	0	0	0	0	0	0	26088082
aop	1	1	0	0	0	0	0	0	0	0	0	23868318 (FGF pathways)
ap	1	1	0	0	0	0	0	0	0	0	0	22253585
ap1s	1	1	0	0	0	0	0	0	0	0	0	35752283
ap1t	1	1	0	0	0	0	0	0	0	0	0	26660865
ap2	1	0	0	0	1	0	0	0	0	0	0	25967891
ap3	1	0	0	0	1	0	0	0	0	0	0	25967891
apaf1cycs	1	1	0	0	0	0	0	0	0	0	0	18433497
apaf1gene	1	1	0	0	0	0	0	0	0	0	0	18433497
apc/c	1	0	0	0	1	0	0	0	0	0	0	26340681
api	1	1	0	0	0	0	0	0	0	0	0	25431332
aplp2	1	1	0	0	0	0	0	0	0	0	0	26088082
apo	1	1	0	0	0	0	0	0	0	0	0	29632237
apobec3g	1	1	0	0	0	0	0	0	0	0	0	26088082
apop	1	1	0	0	0	0	0	0	0	0	0	35752283
apos	1	1	0	0	0	0	0	0	0	0	0	35752283
app	1	1	0	0	0	0	0	0	0	0	0	26088082
ar/ar	1	1	0	0	0	0	0	0	0	0	0	28361666
ar/hsp	1	1	0	0	0	0	0	0	0	0	0	28361666
ara-	1	0	0	0	0	0	0	1	0	0	0	28639170
ara+	1	0	1	0	0	0	0	0	0	0	0	28639170
arc	1	1	0	0	0	0	0	0	0	0	0	27148350
are	1	1	0	0	0	0	0	0	0	0	0	23134720
arf10	1	0	0	0	1	0	0	0	0	0	0	28426669
arf5	1	0	0	0	1	0	0	0	0	0	0	28426669
arfa	1	0	0	0	1	0	0	0	0	0	0	21450717
arfi	1	0	0	0	1	0	0	0	0	0	0	21450717
arg1	1	1	0	0	0	0	0	0	0	0	0	27464342
arg1mrna	1	1	0	0	0	0	0	0	0	0	0	27464342
arm	1	1	0	0	0	0	0	0	0	0	0	23868318 (Wg Pathway)
arp23t	1	1	0	0	0	0	0	0	0	0	0	26660865
arr	1	1	0	0	0	0	0	0	0	0	0	23868318 (Wg Pathway)
arr1	1	0	0	0	1	0	0	0	0	0	0	28426669
art1	1	1	0	0	0	0	0	0	0	0	0	29230182
as160	1	1	0	0	0	0	0	0	0	0	0	30953496
asfsf2	1	1	0	0	0	0	0	0	0	0	0	29230182
ask1k	1	1	0	0	0	0	0	0	0	0	0	25980672
ask1m	1	1	0	0	0	0	0	0	0	0	0	25980672
ask1t	1	1	0	0	0	0	0	0	0	0	0	26660865
asmase	1	0	0	0	0	0	1	0	0	0	0	26660865
asnos	1	1	0	0	0	0	0	0	0	0	0	23764028
asrna	1	1	0	0	0	0	0	0	0	0	0	30323768
at2r	1	1	0	0	0	0	0	0	0	0	0	26603105
atalmt6	1	0	0	0	1	0	0	0	0	0	0	30518777
atf2t	1	1	0	0	0	0	0	0	0	0	0	26660865
atf4	1	1	0	0	0	0	0	0	0	0	0	30953496
atf6	1	1	0	0	0	0	0	0	0	0	0	30953496
atgpx3	1	0	0	0	1	0	0	0	0	0	0	30518777
atmatr	1	1	0	0	0	0	0	0	0	0	0	30530226
atpcyt	1	1	0	0	0	0	0	0	0	0	0	21639591
atrac1	1	0	0	0	1	0	0	0	0	0	0	30518777
atrboh	1	0	0	0	1	0	0	0	0	0	0	16968132
aurkaactive	1	1	0	0	0	0	0	0	0	0	0	26616283
aurkapresent	1	1	0	0	0	0	0	0	0	0	0	26616283
autp	1	1	0	0	0	0	0	0	0	0	0	35752283
aux	1	0	0	0	1	0	0	0	0	0	0	28426669
aux/iaa	1	0	0	0	1	0	0	0	0	0	0	21450717
auxiaa	1	0	0	0	1	0	0	0	0	0	0	28426669
auxin	1	0	0	0	1	0	0	0	0	0	0	23658556
auxins	1	0	0	0	1	0	0	0	0	0	0	22192526
auxres	1	0	0	0	1	0	0	0	0	0	0	21450717
axl	1	1	0	0	0	0	0	0	0	0	0	29230182
azd5363	1	0	0	0	0	0	1	0	0	0	0	28361666
azd6244	1	0	0	0	0	0	1	0	0	0	0	28361666
b-cateninmemb	1	1	0	0	0	0	0	0	0	0	0	25189528
b-cateninnuc	1	1	0	0	0	0	0	0	0	0	0	25189528
b7	1	0	0	0	0	0	1	0	0	0	0	25538703
b71	1	0	0	0	0	0	1	0	0	0	0	26564978
b72	1	0	0	0	0	0	1	0	0	0	0	26564978
b9	1	0	0	0	0	0	1	0	0	0	0	26408858
bach1	1	1	0	0	0	0	0	0	0	0	0	23134720
bacteria	1	0	0	0	0	0	1	0	0	0	0	18433497
badt	1	1	0	0	0	0	0	0	0	0	0	26660865
bag4	1	1	0	0	0	0	0	0	0	0	0	18433497
bag4tnfrsf1a	1	1	0	0	0	0	0	0	0	0	0	18433497
bak1	1	1	0	0	0	0	0	0	0	0	0	18433497
bak1gene	1	1	0	0	0	0	0	0	0	0	0	18433497
barnesiella	1	0	1	0	0	0	0	0	0	0	0	26102287
basalact	1	0	0	0	0	0	1	0	0	0	0	25063553
basalexp	1	0	0	0	0	0	1	0	0	0	0	25063553
baxp	1	1	0	0	0	0	0	0	0	0	0	35752283
bb	1	1	0	0	0	0	0	0	0	0	0	22253585
bbc3gene	1	1	0	0	0	0	0	0	0	0	0	18433497
bc	1	1	0	0	0	0	0	0	0	0	0	29186334
bcar1	1	0	0	0	0	0	1	0	0	0	0	25431332
bcat	1	1	0	0	0	0	0	0	0	0	0	17722974
bcateninh	1	1	0	0	0	0	0	0	0	0	0	27594840
bcatenink	1	1	0	0	0	0	0	0	0	0	0	25980672
bcbacterium	1	1	0	0	0	0	0	0	0	0	0	22253585
bcl10carma1malti	1	1	0	0	0	0	0	0	0	0	0	25538703
bcl10malt1	1	1	0	0	0	0	0	0	0	0	0	25538703
bcl10t	1	1	0	0	0	0	0	0	0	0	0	26660865
bcl11b	1	1	0	0	0	0	0	0	0	0	0	26408858
bcl2a1	1	1	0	0	0	0	0	0	0	0	0	18433497
bcl2a1gene	1	1	0	0	0	0	0	0	0	0	0	18433497
bcl2bax	1	1	0	0	0	0	0	0	0	0	0	18433497
bcl2k	1	1	0	0	0	0	0	0	0	0	0	25980672
bcl2l1	1	1	0	0	0	0	0	0	0	0	0	25431332
bcl2l1bad	1	1	0	0	0	0	0	0	0	0	0	18433497
bcl2l1gene	1	1	0	0	0	0	0	0	0	0	0	18433497
bcl2l1mitochondria	1	1	0	0	0	0	0	0	0	0	0	18433497
bcl2m	1	1	0	0	0	0	0	0	0	0	0	25980672
bcl2t	1	1	0	0	0	0	0	0	0	0	0	26660865
bcl3	1	1	0	0	0	0	0	0	0	0	0	18433497
bcl3nfkb2p52nfkb2p52	1	1	0	0	0	0	0	0	0	0	0	18433497
bclxlp	1	1	0	0	0	0	0	0	0	0	0	35752283
bclxlt	1	1	0	0	0	0	0	0	0	0	0	26660865
bclxst	1	1	0	0	0	0	0	0	0	0	0	26660865
bclxt	1	1	0	0	0	0	0	0	0	0	0	26660865
bctretortaeformis	1	1	0	0	0	0	0	0	0	0	0	22253585
beclin1p	1	1	0	0	0	0	0	0	0	0	0	35752283
bes1/bzr2	1	0	0	0	1	0	0	0	0	0	0	21450717
beta-catenin	1	1	0	0	0	0	0	0	0	0	0	27765040
betagallofmutation	1	0	0	0	0	0	0	1	0	0	0	25790483
betapix	1	1	0	0	0	0	0	0	0	0	0	25780058
bf	1	1	0	0	0	0	0	0	0	0	0	31949240
bfgf	1	1	0	0	0	0	0	0	0	0	0	35752283
bg	1	1	0	0	0	0	0	0	0	0	0	29230182
bintegrin	1	1	0	0	0	0	0	0	0	0	0	25538703
bir	1	0	0	0	0	0	1	0	0	0	0	19662154
bir1	1	0	0	1	0	0	0	0	0	0	0	23233838
birc2	1	1	0	0	0	0	0	0	0	0	0	18433497
birc3gene	1	1	0	0	0	0	0	0	0	0	0	18433497
birc4cytoplasm	1	1	0	0	0	0	0	0	0	0	0	18433497
birc4gene	1	1	0	0	0	0	0	0	0	0	0	18433497
bisindolylmaleimidei	1	0	0	0	0	0	1	0	0	0	0	23081726
bkm120	1	0	0	0	0	0	1	0	0	0	0	28361666
bl	1	0	0	0	0	0	0	0	0	1	0	27542373
blautia	1	0	1	0	0	0	0	0	0	0	0	26102287
blnk	1	1	0	0	0	0	0	0	0	0	0	26088082
bmi	1	1	0	0	0	0	0	0	0	0	0	23935937
bmp10	1	0	0	0	0	0	1	0	0	0	0	29230182
bmp2	1	1	0	0	0	0	0	0	0	0	0	26207376
bmp6	1	1	0	0	0	0	0	0	0	0	0	26603105
bmp9	1	0	0	0	0	0	1	0	0	0	0	29230182
bmprii	1	0	0	0	0	0	1	0	0	0	0	29230182
bmprunx3	1	0	0	0	0	0	1	0	0	0	0	23935937
bnl	1	0	0	0	0	0	1	0	0	0	0	23868318 (FGF pathways)
boc	1	0	0	0	0	0	1	0	0	0	0	23935937
boca	1	0	0	0	0	0	1	0	0	0	0	23868318 (Wg Pathway)
boi	1	0	0	0	0	0	1	0	0	0	0	23868318 (HH Pathways)
bora	1	1	0	0	0	0	0	0	0	0	0	26616283
bort	1	0	0	0	0	0	1	0	0	0	0	29632237
bparvin	1	1	0	0	0	0	0	0	0	0	0	27765040
braf	1	1	0	0	0	0	0	0	0	0	0	25538703
brbiosynth	1	0	0	0	1	0	0	0	0	0	0	21450717
brg1	1	0	0	1	0	0	0	0	0	0	0	33780439
bri1-bak1	1	0	0	0	1	0	0	0	0	0	0	21450717
brres	1	0	0	0	1	0	0	0	0	0	0	21450717
brx	1	0	0	0	1	0	0	0	0	0	0	21450717
btc	1	0	0	0	0	0	1	0	0	0	0	19662154
btg2	1	1	0	0	0	0	0	0	0	0	0	27148350
btl	1	1	0	0	0	0	0	0	0	0	0	23868318 (FGF pathways)
buddingcp	1	0	0	0	0	0	0	0	1	0	0	23049686
byr4	1	0	0	1	0	0	0	0	0	0	0	26244885
byr4-cdc16	1	0	0	1	0	0	0	0	0	0	0	26244885
c-fos	1	1	0	0	0	0	0	0	0	0	0	25189528
c3a	1	0	0	0	0	1	0	0	0	0	0	19524598
c3gt	1	1	0	0	0	0	0	0	0	0	0	26660865
c4hsl	1	0	1	0	0	0	0	0	0	0	0	25163068
c8a	1	0	0	0	0	1	0	0	0	0	0	19524598
ca2atpase	1	0	0	0	1	0	0	0	0	0	0	16968132
ca2c	1	0	0	0	1	0	0	0	0	0	0	16968132
ca2p	1	1	0	0	0	0	0	0	0	0	0	18194572
ca2plus	1	1	0	0	0	0	0	0	0	0	0	21639591
ca2pluserhigh	1	1	0	0	0	0	0	0	0	0	0	21639591
ca2pluserlow	1	1	0	0	0	0	0	0	0	0	0	21639591
caa	1	0	0	0	0	0	0	1	0	0	0	23171249
cabin1t	1	1	0	0	0	0	0	0	0	0	0	26660865
cabp1	1	1	0	0	0	0	0	0	0	0	0	21639591
cac	1	0	0	0	1	0	0	0	0	0	0	27542373
cachigh	1	0	0	0	1	0	0	0	0	0	0	27542373
cacna1d	1	1	0	0	0	0	0	0	0	0	0	26603105
cactus	1	1	0	0	0	0	0	0	0	0	0	23868318 (Toll Pathway)
cadherin	1	0	0	0	0	0	1	0	0	0	0	26346668
caga	1	1	0	0	0	0	0	0	0	0	0	18194572
cagacmet	1	1	0	0	0	0	0	0	0	0	0	18194572
caic	1	0	0	0	1	0	0	0	0	0	0	27542373
caim	1	0	0	0	1	0	0	0	0	0	0	16968132
calcineurint	1	1	0	0	0	0	0	0	0	0	0	26660865
calcipressin	1	0	0	0	0	0	1	0	0	0	0	26564978
calcipressint	1	0	0	0	0	0	1	0	0	0	0	26660865
calciumin	1	1	0	0	0	0	0	0	0	0	0	26564978
calciumint	1	1	0	0	0	0	0	0	0	0	0	26660865
calciumout	1	0	0	0	0	0	1	0	0	0	0	26564978
calciumoutt	1	0	0	0	0	0	1	0	0	0	0	26660865
calpain2	1	1	0	0	0	0	0	0	0	0	0	18194572
calpr1	1	1	0	0	0	0	0	0	0	0	0	17722974
camca	1	1	0	0	0	0	0	0	0	0	0	21968890 (IL-6 Signaling)
camk	1	1	0	0	0	0	0	0	0	0	0	27765040
camk2	1	1	0	0	0	0	0	0	0	0	0	17722974
camk24	1	1	0	0	0	0	0	0	0	0	0	21968890 (IL-6 Signaling)
camk4t	1	1	0	0	0	0	0	0	0	0	0	26660865
camkii	1	1	0	0	0	0	0	0	0	0	0	21639591
camkk	1	1	0	0	0	0	0	0	0	0	0	27765040
camp/pka	1	0	0	1	0	0	0	0	0	0	0	33780439
campm	1	1	0	0	0	0	0	0	0	0	0	25980672
camppka	1	0	0	0	0	0	0	0	1	0	0	33780439
camt	1	1	0	0	0	0	0	0	0	0	0	26660865
can	1	1	0	0	0	0	0	0	0	0	0	25431332
canwnt	1	1	0	0	0	0	0	0	0	0	0	26207376
cap	1	0	1	0	0	0	0	0	0	0	0	25790483
capsid	1	1	0	0	0	0	0	0	0	0	0	25431332
car	1	0	0	0	1	0	0	0	0	0	0	27542373
carbfix	1	0	0	0	1	0	0	0	0	0	0	27542373
carbfixhigh	1	0	0	0	1	0	0	0	0	0	0	27542373
card11	1	1	0	0	0	0	0	0	0	0	0	17722974
card11a	1	1	0	0	0	0	0	0	0	0	0	17722974
carma1bcl10malt1	1	1	0	0	0	0	0	0	0	0	0	25431332
carma1t	1	1	0	0	0	0	0	0	0	0	0	26660865
carp	1	0	0	0	0	1	0	0	0	0	0	19524598
cas12	1	1	0	0	0	0	0	0	0	0	0	19422837
cas6	1	1	0	0	0	0	0	0	0	0	0	19422837
cas7	1	1	0	0	0	0	0	0	0	0	0	19422837
casp	1	1	0	0	0	0	0	0	0	0	0	23169817
casp-3	1	1	0	0	0	0	0	0	0	0	0	27765040
casp-8	1	1	0	0	0	0	0	0	0	0	0	27765040
casp-9	1	1	0	0	0	0	0	0	0	0	0	27765040
casp1	1	1	0	0	0	0	0	0	0	0	0	18433497
casp10	1	1	0	0	0	0	0	0	0	0	0	18433497
casp2	1	1	0	0	0	0	0	0	0	0	0	18433497
casp3activator	1	0	0	0	0	0	1	0	0	0	0	18433497
casp3cytoplasm	1	1	0	0	0	0	0	0	0	0	0	18433497
casp3gene	1	1	0	0	0	0	0	0	0	0	0	18433497
casp3nucleus	1	1	0	0	0	0	0	0	0	0	0	18433497
casp4	1	1	0	0	0	0	0	0	0	0	0	18433497
casp6	1	1	0	0	0	0	0	0	0	0	0	30953496
casp6activator	1	0	0	0	0	0	1	0	0	0	0	18433497
casp6cytoplasm	1	1	0	0	0	0	0	0	0	0	0	18433497
casp6nucleus	1	1	0	0	0	0	0	0	0	0	0	18433497
casp7	1	1	0	0	0	0	0	0	0	0	0	30953496
casp7activator	1	0	0	0	0	0	1	0	0	0	0	18433497
casp7cytoplasm	1	1	0	0	0	0	0	0	0	0	0	18433497
casp7nucleus	1	1	0	0	0	0	0	0	0	0	0	18433497
caspase	1	1	0	0	0	0	0	0	0	0	0	22102804
caspase-3	1	1	0	0	0	0	0	0	0	0	0	26346668
caspp	1	1	0	0	0	0	0	0	0	0	0	35752283
cat1/2	1	0	0	1	0	0	0	0	0	0	0	25908096
cat8	1	0	0	1	0	0	0	0	0	0	0	19144179
cat8p	1	0	0	1	0	0	0	0	0	0	0	19144179
cav1	1	1	0	0	0	0	0	0	0	0	0	26088082
cav1activator	1	0	0	0	0	0	1	0	0	0	0	25538703
cav1scaffold	1	1	0	0	0	0	0	0	0	0	0	25538703
cax	1	0	0	0	1	0	0	0	0	0	0	30518777
cb	1	1	0	0	0	0	0	0	0	0	0	22253585
cblt	1	0	0	0	0	0	1	0	0	0	0	26660865
cbx2	1	1	0	0	0	0	0	0	0	0	0	26573569
cca	1	1	0	0	0	0	0	0	0	0	0	29237040
ccblp	1	1	0	0	0	0	0	0	0	0	0	25431332
ccblp1	1	1	0	0	0	0	0	0	0	0	0	17722974
ccblp2	1	1	0	0	0	0	0	0	0	0	0	17722974
ccblr	1	1	0	0	0	0	0	0	0	0	0	17722974
ccca	1	0	0	1	0	0	0	0	0	0	0	25908096
ccl19	1	1	0	0	0	0	0	0	0	0	0	26564978
ccl20	1	1	0	0	0	0	0	0	0	0	0	22962472
ccl23457	1	1	0	0	0	0	0	0	0	0	0	27464342
ccl23457mrna	1	1	0	0	0	0	0	0	0	0	0	27464342
ccl27mrnastat6	1	1	0	0	0	0	0	0	0	0	0	27464342
ccl27stat6	1	1	0	0	0	0	0	0	0	0	0	27464342
ccl5	1	1	0	0	0	0	0	0	0	0	0	26088082
ccl5gene	1	1	0	0	0	0	0	0	0	0	0	18433497
ccl5mrnastat1	1	1	0	0	0	0	0	0	0	0	0	27464342
ccl5stat1	1	1	0	0	0	0	0	0	0	0	0	27464342
ccnd	1	1	0	0	0	0	0	0	0	0	0	26603105
ccnd1	1	1	0	0	0	0	0	0	0	0	0	30281473
ccnd2	1	1	0	0	0	0	0	0	0	0	0	26088082
ccr3	1	1	0	0	0	0	0	0	0	0	0	29186334
ccr5cxcr4	1	1	0	0	0	0	0	0	0	0	0	25431332
cd	1	0	0	1	0	0	0	0	0	0	0	19185585
cd14	1	1	0	0	0	0	0	0	0	0	0	27464342
cd19gene	1	1	0	0	0	0	0	0	0	0	0	28584084
cd2	1	1	0	0	0	0	0	0	0	0	0	26564978
cd26	1	1	0	0	0	0	0	0	0	0	0	25538703
cd27t	1	0	0	0	0	0	1	0	0	0	0	26660865
cd28t	1	0	0	0	0	0	1	0	0	0	0	26660865
cd2t	1	1	0	0	0	0	0	0	0	0	0	26660865
cd3t	1	1	0	0	0	0	0	0	0	0	0	26660865
cd40cd40lg	1	1	0	0	0	0	0	0	0	0	0	18433497
cd40cd40lgtraf3	1	1	0	0	0	0	0	0	0	0	0	18433497
cd40l	1	0	0	0	0	0	1	0	0	0	0	26751566
cd40lg	1	0	0	0	0	0	1	0	0	0	0	18433497
cd40lt	1	0	0	0	0	0	1	0	0	0	0	26660865
cd44	1	1	0	0	0	0	0	0	0	0	0	25189528
cd45t	1	0	0	0	0	0	1	0	0	0	0	26660865
cd4nkg2d	1	1	0	0	0	0	0	0	0	0	0	29513758
cd4nkg2dupregulation	1	1	0	0	0	0	0	0	0	0	0	29513758
cd4t	1	1	0	0	0	0	0	0	0	0	0	26660865
cd63	1	1	0	0	0	0	0	0	0	0	0	26088082
cd69	1	1	0	0	0	0	0	0	0	0	0	26088082
cd74	1	1	0	0	0	0	0	0	0	0	0	26088082
cd79a	1	1	0	0	0	0	0	0	0	0	0	26088082
cd80	1	0	0	0	0	0	1	0	0	0	0	26660865
cd81	1	1	0	0	0	0	0	0	0	0	0	26088082
cd8nkg2d	1	1	0	0	0	0	0	0	0	0	0	29513758
cd8t	1	1	0	0	0	0	0	0	0	0	0	26660865
cdc11	1	0	0	1	0	0	0	0	0	0	0	26244885
cdc14-sid1	1	0	0	1	0	0	0	0	0	0	0	26244885
cdc14fzy1	1	1	0	0	0	0	0	0	0	0	0	24564942
cdc16	1	0	0	1	0	0	0	0	0	0	0	26244885
cdc251	1	1	0	0	0	0	0	0	0	0	0	24564942
cdc25b	1	1	0	0	0	0	0	0	0	0	0	26616283
cdc25bc	1	1	0	0	0	0	0	0	0	0	0	29632237
cdc2cdc13	1	0	0	1	0	0	0	0	0	0	0	24069138
cdc2cycb	1	1	0	0	0	0	0	0	0	0	0	30024932
cdc2tyr15	1	0	0	1	0	0	0	0	0	0	0	24069138
cdc37	1	1	0	0	0	0	0	0	0	0	0	26603105
cdc42plusract	1	1	0	0	0	0	0	0	0	0	0	26660865
cdc42rac	1	1	0	0	0	0	0	0	0	0	0	26564978
cdc42rac1	1	1	0	0	0	0	0	0	0	0	0	22962472
cdc42t	1	1	0	0	0	0	0	0	0	0	0	26660865
cdc48	1	0	0	1	0	0	0	0	0	0	0	23233838
cdc6	1	0	0	1	0	0	0	0	0	0	0	23233838
cdc7	1	0	0	1	0	0	0	0	0	0	0	26244885
cdh2	1	1	0	0	0	0	0	0	0	0	0	26528548
cdk-0	1	0	0	0	0	0	0	0	1	0	0	26244885
cdk-h	1	0	0	0	0	0	0	0	1	0	0	26244885
cdk-l	1	0	0	0	0	0	0	0	1	0	0	26244885
cdk1	1	1	0	0	0	0	0	0	0	0	0	29632237
cdk1-aura	1	1	0	0	0	0	0	0	0	0	0	31130988
cdk1ccnbcomplex	1	1	0	0	0	0	0	0	0	0	0	26616283
cdk1cyclinb	1	1	0	0	0	0	0	0	0	0	0	24564942
cdk2-cycline	1	1	0	0	0	0	0	0	0	0	0	28361666
cdk2cyce	1	1	0	0	0	0	0	0	0	0	0	32054948
cdk46cycd	1	1	0	0	0	0	0	0	0	0	0	32054948
cdk4cyclind	1	1	0	0	0	0	0	0	0	0	0	23469179
cdkb1;1	1	0	0	0	1	0	0	0	0	0	0	26340681
cdkcyclin	1	1	0	0	0	0	0	0	0	0	0	30530226
cdkn1ap21	1	1	0	0	0	0	0	0	0	0	0	25431332
cdkn1b	1	1	0	0	0	0	0	0	0	0	0	26603105
cdo	1	0	0	0	0	0	1	0	0	0	0	23935937
cdpk	1	0	0	0	1	0	0	0	0	0	0	30518777
cdx2	1	1	0	0	0	0	0	0	0	0	0	29378814
cebpagene	1	1	0	0	0	0	0	0	0	0	0	28584084
cebpbeta	1	1	0	0	0	0	0	0	0	0	0	29206223
cellcycleprogression	1	1	0	0	0	0	0	0	0	0	0	23935937
celldens	1	0	0	0	0	0	0	1	0	0	0	23171249
cellmigration	1	1	0	0	0	0	0	0	0	0	0	22962472
cellproliferation	1	1	0	0	0	0	0	0	0	0	0	23935937
cellshrinkage	1	1	0	0	0	0	0	0	0	0	0	18433497
centrosomemat	1	1	0	0	0	0	0	0	0	0	0	26616283
cflar	1	1	0	0	0	0	0	0	0	0	0	18433497
cflargene	1	1	0	0	0	0	0	0	0	0	0	18433497
cfos2	1	1	0	0	0	0	0	0	0	0	0	26660865
cfoscanonical	1	1	0	0	0	0	0	0	0	0	0	26660865
cfost	1	1	0	0	0	0	0	0	0	0	0	26660865
cgas2	1	1	0	0	0	0	0	0	0	0	0	18433497
cgc	1	0	0	0	0	0	1	0	0	0	0	25538703
chd1l	1	0	0	0	0	0	1	0	0	0	0	25189528
chek1chek2	1	1	0	0	0	0	0	0	0	0	0	30530226
chemokine	1	0	0	0	0	0	1	0	0	0	0	25431332
cholesterol	1	1	0	0	0	0	0	0	0	0	0	19025648
chop	1	1	0	0	0	0	0	0	0	0	0	30953496
chst2	1	1	0	0	0	0	0	0	0	0	0	26088082
chuk	1	1	0	0	0	0	0	0	0	0	0	18433497
chukchuk	1	1	0	0	0	0	0	0	0	0	0	18433497
cia	1	1	0	0	0	0	0	0	0	0	0	23520449
ciact	1	1	0	0	0	0	0	0	0	0	0	23868318 (HH Pathways)
cig1cdc2	1	0	0	1	0	0	0	0	0	0	0	24069138
cig2cdc2	1	0	0	1	0	0	0	0	0	0	0	24069138
ciitagene	1	1	0	0	0	0	0	0	0	0	0	18433497
cipk	1	0	0	0	1	0	0	0	0	0	0	30518777
ciprotein	1	1	0	0	0	0	0	0	0	0	0	23520449
cir	1	1	0	0	0	0	0	0	0	0	0	23520449
circfa	1	1	0	0	0	0	0	0	0	0	0	31516637
cirep	1	1	0	0	0	0	0	0	0	0	0	23868318 (HH Pathways)
cis	1	0	0	0	1	0	0	0	0	0	0	16968132
cisup	1	0	0	0	1	0	0	0	0	0	0	27542373
cited2	1	1	0	0	0	0	0	0	0	0	0	27148350
citrate	1	1	0	0	0	0	0	0	0	0	0	31516637
cixutumumab	1	0	0	0	0	0	1	0	0	0	0	28361666
cjungene	1	1	0	0	0	0	0	0	0	0	0	21968890 (IL-1 Signaling)
cjunp	1	1	0	0	0	0	0	0	0	0	0	35752283
cjunt	1	1	0	0	0	0	0	0	0	0	0	26660865
ck0	1	0	0	0	0	0	0	0	0	1	0	28187161
ck1	1	0	0	0	0	0	0	0	1	0	0	26244885
ck1a	1	0	0	0	0	0	1	0	0	0	0	23868318 (HH Pathways)
ck1alpha	1	0	0	0	0	0	1	0	0	0	0	23868318 (Wg Pathway)
cki	1	0	0	1	0	0	0	0	0	0	0	19185585
cki1	1	1	0	0	0	0	0	0	0	0	0	24564942
ckia	1	0	0	0	0	0	1	0	0	0	0	23935937
ckii	1	1	0	0	0	0	0	0	0	0	0	18433497
ckit	1	1	0	0	0	0	0	0	0	0	0	29186334
ckitm	1	1	0	0	0	0	0	0	0	0	0	25980672
ckx	1	0	0	0	1	0	0	0	0	0	0	28187161
cle	1	0	0	0	1	0	0	0	0	0	0	23658556
cle40	1	0	0	0	1	0	0	0	0	0	0	28426669
clindamycin	1	0	1	0	0	0	0	0	0	0	0	26102287
clk1	1	1	0	0	0	0	0	0	0	0	0	29230182
clk4	1	1	0	0	0	0	0	0	0	0	0	29230182
clmna	1	1	0	0	0	0	0	0	0	0	0	18433497
clostridiumdifficile	1	0	1	0	0	0	0	0	0	0	0	26102287
clparp	1	1	0	0	0	0	0	0	0	0	0	29632237
cmaf	1	1	0	0	0	0	0	0	0	0	0	29632237
cmyb	1	1	0	0	0	0	0	0	0	0	0	29186334
cnk	1	0	0	0	0	0	1	0	0	0	0	23868318 (FGF pathways)
cnr1	1	1	0	0	0	0	0	0	0	0	0	26088082
co2	1	0	0	0	0	0	0	0	0	1	0	27542373
co2high	1	0	0	0	0	0	0	0	0	1	0	27542373
cofilin	1	1	0	0	0	0	0	0	0	0	0	25538703
col1a1	1	1	0	0	0	0	0	0	0	0	0	19622164
col1a2	1	1	0	0	0	0	0	0	0	0	0	19622164
cold	1	0	0	0	0	0	0	1	0	0	0	23171249
comt	1	1	0	0	0	0	0	0	0	0	0	17010384
coprobacillus	1	0	0	0	0	0	0	1	0	0	0	26102287
cos	1	1	0	0	0	0	0	0	0	0	0	23868318 (HH Pathways)
cosignal	1	1	0	0	0	0	0	0	0	0	0	27464342
cot	1	1	0	0	0	0	0	0	0	0	0	26564978
cott	1	1	0	0	0	0	0	0	0	0	0	26660865
coupfti	1	1	0	0	0	0	0	0	0	0	0	20862356
cox2k	1	1	0	0	0	0	0	0	0	0	0	25980672
cpkca	1	1	0	0	0	0	0	0	0	0	0	25063553
cpr3	1	0	0	0	0	0	0	0	1	0	0	23233838
cr3	1	1	0	0	0	0	0	0	0	0	0	26660865
crac	1	1	0	0	0	0	0	0	0	0	0	26564978
cract	1	1	0	0	0	0	0	0	0	0	0	26660865
craf	1	1	0	0	0	0	0	0	0	0	0	24970389 (Long-term ErbB Network)
crc	1	0	1	0	0	0	0	0	0	0	0	23171249
crebbp	1	1	0	0	0	0	0	0	0	0	0	18433497
crebm	1	1	0	0	0	0	0	0	0	0	0	25980672
crebt	1	1	0	0	0	0	0	0	0	0	0	26660865
crem	1	1	0	0	0	0	0	0	0	0	0	26088082
cret	1	0	0	0	0	0	1	0	0	0	0	26660865
crkcrkl	1	1	0	0	0	0	0	0	0	0	0	18194572
crklt	1	1	0	0	0	0	0	0	0	0	0	26660865
crnaha	1	1	0	0	0	0	0	0	0	0	0	23081726
crnam	1	1	0	0	0	0	0	0	0	0	0	23081726
crnana	1	1	0	0	0	0	0	0	0	0	0	23081726
crnanp	1	1	0	0	0	0	0	0	0	0	0	23081726
crnans	1	1	0	0	0	0	0	0	0	0	0	23081726
crnapa	1	1	0	0	0	0	0	0	0	0	0	23081726
crnapb1	1	1	0	0	0	0	0	0	0	0	0	23081726
crnapb2	1	1	0	0	0	0	0	0	0	0	0	23081726
crnpha	1	1	0	0	0	0	0	0	0	0	0	23081726
crnpm	1	1	0	0	0	0	0	0	0	0	0	23081726
crnpna	1	1	0	0	0	0	0	0	0	0	0	23081726
crnpnp	1	1	0	0	0	0	0	0	0	0	0	23081726
crnpns	1	1	0	0	0	0	0	0	0	0	0	23081726
crnppa	1	1	0	0	0	0	0	0	0	0	0	23081726
crnppb1	1	1	0	0	0	0	0	0	0	0	0	23081726
crnppb2	1	1	0	0	0	0	0	0	0	0	0	23081726
crp	1	1	0	0	0	0	0	0	0	0	0	21968890 (IL-6 Signaling)
cry	1	0	0	0	0	0	1	0	0	0	0	30281473
csda	1	1	0	0	0	0	0	0	0	0	0	26088082
csf1	1	0	0	0	0	0	1	0	0	0	0	28584084
csf1r	1	1	0	0	0	0	0	0	0	0	0	28584084
csf1ractivated	1	1	0	0	0	0	0	0	0	0	0	28584084
csf2ra	1	1	0	0	0	0	0	0	0	0	0	30546316
cskt	1	0	0	0	0	0	1	0	0	0	0	26660865
csn	1	1	0	0	0	0	0	0	0	0	0	25189528
csnk2a2	1	1	0	0	0	0	0	0	0	0	0	26088082
csra	1	0	1	0	0	0	0	0	0	0	0	24079299
csrbc	1	0	1	0	0	0	0	0	0	0	0	24079299
csw	1	0	0	0	0	0	1	0	0	0	0	23868318 (FGF pathways)
ctgf	1	1	0	0	0	0	0	0	0	0	0	22962472
ctl	1	1	0	0	0	0	0	0	0	0	0	26446703
ctla4t	1	1	0	0	0	0	0	0	0	0	0	26660865
ctnnb1bcat	1	1	0	0	0	0	0	0	0	0	0	25431332
ctnnbtcf4	1	1	0	0	0	0	0	0	0	0	0	23935937
ctsb	1	1	0	0	0	0	0	0	0	0	0	26088082
cu2	1	0	0	0	0	0	0	0	1	0	0	23233838
cuao	1	0	0	0	1	0	0	0	0	0	0	30518777
cul1lin23	1	1	0	0	0	0	0	0	0	0	0	24564942
cul5	1	1	0	0	0	0	0	0	0	0	0	26088082
cx43m	1	1	0	0	0	0	0	0	0	0	0	27594840
cxcl1	1	1	0	0	0	0	0	0	0	0	0	26603105
cxcl10gene	1	1	0	0	0	0	0	0	0	0	0	18433497
cxcl11gene	1	1	0	0	0	0	0	0	0	0	0	18433497
cxcl123	1	1	0	0	0	0	0	0	0	0	0	27464342
cxcl12m	1	1	0	0	0	0	0	0	0	0	0	27594840
cxcl9gene	1	1	0	0	0	0	0	0	0	0	0	18433497
cxcr4h	1	1	0	0	0	0	0	0	0	0	0	27594840
cxcr7h	1	1	0	0	0	0	0	0	0	0	0	27594840
cya	1	0	0	0	1	0	0	0	0	0	0	23658556
cybbgene	1	1	0	0	0	0	0	0	0	0	0	18433497
cyca	1	1	0	0	0	0	0	0	0	0	0	16873462
cyca2;3	1	0	0	0	1	0	0	0	0	0	0	26340681
cycb-cdk1	1	1	0	0	0	0	0	0	0	0	0	31130988
cycb1;1	1	0	0	0	1	0	0	0	0	0	0	26340681
cycd1	1	1	0	0	0	0	0	0	0	0	0	19118495
cycd3;1	1	0	0	0	1	0	0	0	0	0	0	26340681
cyce1	1	1	0	0	0	0	0	0	0	0	0	19118495
cyclin	1	1	0	0	0	0	0	0	0	0	0	28209158
cyclinat	1	1	0	0	0	0	0	0	0	0	0	26660865
cyclinb1	1	1	0	0	0	0	0	0	0	0	0	24970389 (Long-term ErbB Network)
cyclind1at	1	1	0	0	0	0	0	0	0	0	0	26660865
cyclind1bt	1	1	0	0	0	0	0	0	0	0	0	26660865
cyclind1t	1	1	0	0	0	0	0	0	0	0	0	26660865
cyclind2iso1t	1	1	0	0	0	0	0	0	0	0	0	26660865
cyclind2iso2t	1	1	0	0	0	0	0	0	0	0	0	26660865
cyclind2t	1	1	0	0	0	0	0	0	0	0	0	26660865
cyclindp	1	1	0	0	0	0	0	0	0	0	0	35752283
cyclinep	1	1	0	0	0	0	0	0	0	0	0	35752283
cyclinet	1	1	0	0	0	0	0	0	0	0	0	26660865
cycscytoplasm	1	1	0	0	0	0	0	0	0	0	0	18433497
cycsmytochondria	1	1	0	0	0	0	0	0	0	0	0	18433497
cyct	1	1	0	0	0	0	0	0	0	0	0	26660865
cyp51	1	1	0	0	0	0	0	0	0	0	0	19025648
cyp51gene	1	1	0	0	0	0	0	0	0	0	0	19025648
cyp51rna	1	1	0	0	0	0	0	0	0	0	0	19025648
cyr1	1	0	0	1	0	0	0	0	0	0	0	33780439
cytc-cyt	1	0	0	1	0	0	0	0	0	0	0	23233838
cytc-mt	1	0	0	1	0	0	0	0	0	0	0	23233838
cytokinesis	1	1	0	0	0	0	0	0	0	0	0	26616283
cytoskeletonsignaling	1	1	0	0	0	0	0	0	0	0	0	22102804
cytp38	1	1	0	0	0	0	0	0	0	0	0	21968890 (IL-1 Signaling)
cytptpe	1	0	0	0	0	0	1	0	0	0	0	21968890 (IL-6 Signaling)
daam1	1	1	0	0	0	0	0	0	0	0	0	29230182
dab2ip	1	1	0	0	0	0	0	0	0	0	0	26603105
dagt	1	1	0	0	0	0	0	0	0	0	0	26660865
damage	1	0	0	0	0	0	1	0	0	0	0	30530226
danger	1	1	0	0	0	0	0	0	0	0	0	21639591
dap	1	1	0	0	0	0	0	0	0	0	0	23868318 (Processing of Spz Network)
darpp32	1	1	0	0	0	0	0	0	0	0	0	17010384
dcibacterium	1	1	0	0	0	0	0	0	0	0	0	22253585
dciibacterium	1	1	0	0	0	0	0	0	0	0	0	22253585
dciitretortaeformis	1	1	0	0	0	0	0	0	0	0	0	22253585
dcitretortaeformis	1	1	0	0	0	0	0	0	0	0	0	22253585
def	1	1	0	0	0	0	0	0	0	0	0	29513758
della	1	0	0	0	1	0	0	0	0	0	0	28187161
delta	1	1	0	0	0	0	0	0	0	0	0	25189528
deptor	1	1	0	0	0	0	0	0	0	0	0	29632237
descyclinccdk8	1	0	0	1	0	0	0	0	0	0	0	23233838
desmosterol	1	1	0	0	0	0	0	0	0	0	0	19025648
destcompl	1	1	0	0	0	0	0	0	0	0	0	25189528
dffa	1	1	0	0	0	0	0	0	0	0	0	18433497
diablo	1	1	0	0	0	0	0	0	0	0	0	30953496
diablocytoplasm	1	1	0	0	0	0	0	0	0	0	0	18433497
diablomitochondria	1	1	0	0	0	0	0	0	0	0	0	18433497
diacyllipopeptides	1	1	0	0	0	0	0	0	0	0	0	18433497
dif	1	1	0	0	0	0	0	0	0	0	0	23868318 (Toll Pathway)
dimethylallylpyrophosphate	1	1	0	0	0	0	0	0	0	0	0	19025648
disc	1	1	0	0	0	0	0	0	0	0	0	22102804
disc-fas	1	1	0	0	0	0	0	0	0	0	0	20221256
disc-tnf	1	1	0	0	0	0	0	0	0	0	0	20221256
disp	1	0	0	0	0	0	1	0	0	0	0	23868318 (HH Pathways)
dispatched	1	0	0	0	0	0	1	0	0	0	0	23935937
dlgh1	1	0	0	0	0	0	1	0	0	0	0	25431332
dll1	1	0	0	0	0	0	1	0	0	0	0	26408858
dll4a	1	1	0	0	0	0	0	0	0	0	0	29230182
dll4p	1	0	0	0	0	0	1	0	0	0	0	29230182
dma1	1	0	0	1	0	0	0	0	0	0	0	26244885
dmrt1	1	1	0	0	0	0	0	0	0	0	0	26573569
dna-frag	1	0	0	1	0	0	0	0	0	0	0	23233838
dnad	1	0	0	0	0	0	1	0	0	0	0	29206223
dnadam	1	1	0	0	0	0	0	0	0	0	0	29632237
dnadamageevent	1	1	0	0	0	0	0	0	0	0	0	19422837
dnafragmentation	1	1	0	0	0	0	0	0	0	0	0	18433497
dnajc3	1	1	0	0	0	0	0	0	0	0	0	30953496
dnmt3b	1	1	0	0	0	0	0	0	0	0	0	29378814
dock2crkelmo1	1	1	0	0	0	0	0	0	0	0	0	25431332
dopamine	1	1	0	0	0	0	0	0	0	0	0	17010384
dopaminereceptor1	1	1	0	0	0	0	0	0	0	0	0	17010384
dopaminereceptor2	1	1	0	0	0	0	0	0	0	0	0	17010384
dorsal	1	1	0	0	0	0	0	0	0	0	0	23868318 (Toll Pathway)
dp	1	1	0	0	0	0	0	0	0	0	0	22253585
dpp4	1	1	0	0	0	0	0	0	0	0	0	26088082
dre2tah18	1	0	0	1	0	0	0	0	0	0	0	23233838
drk	1	1	0	0	0	0	0	0	0	0	0	23868318 (FGF pathways)
dsor1	1	1	0	0	0	0	0	0	0	0	0	23868318 (FGF pathways)
dsrna	1	1	0	0	0	0	0	0	0	0	0	18433497
dumcebpcox2	1	1	0	0	0	0	0	0	0	0	0	21968890 (IL-1 Signaling)
dumcebpil1ra	1	1	0	0	0	0	0	0	0	0	0	21968890 (IL-1 Signaling)
dumcebpproil1b	1	1	0	0	0	0	0	0	0	0	0	21968890 (IL-1 Signaling)
dumdusp1inh	1	1	0	0	0	0	0	0	0	0	0	27464342
dumgab1kinorjak1gab1memp	1	1	0	0	0	0	0	0	0	0	0	21968890 (IL-6 Signaling)
dumgp80ail6rc	1	1	0	0	0	0	0	0	0	0	0	21968890 (IL-6 Signaling)
dumikbainh	1	1	0	0	0	0	0	0	0	0	0	27464342
dumikkabnemoaktorck2p65	1	1	0	0	0	0	0	0	0	0	0	21968890 (IL-1 Signaling)
dumikkaborikkbbnemoikkba	1	1	0	0	0	0	0	0	0	0	0	21968890 (IL-1 Signaling)
dumil1r1	1	1	0	0	0	0	0	0	0	0	0	21968890 (IL-1 Signaling)
dumil1r2	1	1	0	0	0	0	0	0	0	0	0	21968890 (IL-1 Signaling)
dumil6rcporgrb2vav	1	1	0	0	0	0	0	0	0	0	0	21968890 (IL-6 Signaling)
dumirak1or2traf6ub	1	1	0	0	0	0	0	0	0	0	0	21968890 (IL-1 Signaling)
dummek3or4or6nucp38	1	1	0	0	0	0	0	0	0	0	0	21968890 (IL-1 Signaling)
dummek4or7jnk	1	1	0	0	0	0	0	0	0	0	0	21968890 (IL-1 Signaling)
dummtorc1orpkcdstat3ta	1	1	0	0	0	0	0	0	0	0	0	21968890 (IL-6 Signaling)
dummy	1	1	0	0	0	0	0	0	0	0	0	17722974
dumpkcdcamk24stat1ta	1	1	0	0	0	0	0	0	0	0	0	21968890 (IL-6 Signaling)
dumsap1orelkcfos	1	1	0	0	0	0	0	0	0	0	0	21968890 (IL-1 Signaling)
dumsocs1inh	1	1	0	0	0	0	0	0	0	0	0	27464342
dumsocs3inh	1	1	0	0	0	0	0	0	0	0	0	27464342
dumtak1tabormekk3ikkba	1	1	0	0	0	0	0	0	0	0	0	21968890 (IL-1 Signaling)
dusp1mrnanfkb	1	1	0	0	0	0	0	0	0	0	0	27464342
dusp1mrnastat3	1	1	0	0	0	0	0	0	0	0	0	27464342
dusp1nfkb	1	1	0	0	0	0	0	0	0	0	0	27464342
dusp1stat3	1	1	0	0	0	0	0	0	0	0	0	27464342
dvpatterning	1	0	0	0	0	0	1	0	0	0	0	23868318 (Processing of Spz Network)
dyrk1	1	0	0	0	0	0	1	0	0	0	0	23935937
e	1	0	1	0	0	0	0	0	0	0	0	28639170
e-cad	1	1	0	0	0	0	0	0	0	0	0	27765040
e-cadherin	1	1	0	0	0	0	0	0	0	0	0	25189528
e2a	1	1	0	0	0	0	0	0	0	0	0	28584084
e2agene	1	1	0	0	0	0	0	0	0	0	0	28584084
e2aproteinactive	1	1	0	0	0	0	0	0	0	0	0	28584084
e2fa	1	0	0	0	1	0	0	0	0	0	0	26340681
e2fb	1	0	0	0	1	0	0	0	0	0	0	26340681
e2fc	1	0	0	0	1	0	0	0	0	0	0	26340681
e2fe	1	0	0	0	1	0	0	0	0	0	0	26340681
e2fp	1	1	0	0	0	0	0	0	0	0	0	35752283
easter	1	1	0	0	0	0	0	0	0	0	0	23868318 (Processing of Spz Network)
ebf1gene	1	1	0	0	0	0	0	0	0	0	0	28584084
ebp1	1	1	0	0	0	0	0	0	0	0	0	26603105
ecadh	1	1	0	0	0	0	0	0	0	0	0	29237040
ecadherin	1	1	0	0	0	0	0	0	0	0	0	28381275
ecbacterium	1	1	0	0	0	0	0	0	0	0	0	22253585
ecmicroenv	1	0	0	0	0	0	1	0	0	0	0	29237040
ectretortaeformis	1	1	0	0	0	0	0	0	0	0	0	22253585
eed	1	1	0	0	0	0	0	0	0	0	0	26088082
ef1alphal	1	0	0	0	0	0	1	0	0	0	0	26660865
efg1	1	0	0	1	0	0	0	0	0	0	0	33780439
efg1active	1	0	0	1	0	0	0	0	0	0	0	33780439
efg1t	1	0	0	1	0	0	0	0	0	0	0	33780439
egfr/erbb2	1	1	0	0	0	0	0	0	0	0	0	28361666
egfrk	1	1	0	0	0	0	0	0	0	0	0	25980672
egfrp	1	1	0	0	0	0	0	0	0	0	0	35752283
egfrs	1	1	0	0	0	0	0	0	0	0	0	35752283
egfrstimulus	1	0	0	0	0	0	1	0	0	0	0	24250280
egr	1	1	0	0	0	0	0	0	0	0	0	29186334
egrnab	1	1	0	0	0	0	0	0	0	0	0	21853041
eif2ak2cytoplasm	1	1	0	0	0	0	0	0	0	0	0	18433497
eif2ak2gene	1	1	0	0	0	0	0	0	0	0	0	18433497
eif2ak2prkra	1	1	0	0	0	0	0	0	0	0	0	18433497
eklf	1	1	0	0	0	0	0	0	0	0	0	21853041
el	1	1	0	0	0	0	0	0	0	0	0	22253585
el2	1	1	0	0	0	0	0	0	0	0	0	22253585
elk	1	1	0	0	0	0	0	0	0	0	0	26603105
elk1t	1	1	0	0	0	0	0	0	0	0	0	26660865
elongation	1	0	0	0	1	0	0	0	0	0	0	21450717
emc4	1	0	0	1	0	0	0	0	0	0	0	23233838
emf1	1	0	0	0	1	0	0	0	0	0	0	25967891
emtreg	1	1	0	0	0	0	0	0	0	0	0	29237040
emx2	1	1	0	0	0	0	0	0	0	0	0	20862356
en	1	1	0	0	0	0	0	0	0	0	0	23520449
endo	1	0	0	0	1	0	0	0	0	0	0	28187161
endocytdegrad	1	1	0	0	0	0	0	0	0	0	0	19662154
endogcytoplasm	1	1	0	0	0	0	0	0	0	0	0	18433497
endogmitochondria	1	1	0	0	0	0	0	0	0	0	0	18433497
endognucleus	1	1	0	0	0	0	0	0	0	0	0	18433497
endothelina	1	0	0	0	0	0	1	0	0	0	0	31949240
eng	1	1	0	0	0	0	0	0	0	0	0	29230182
enprotein	1	1	0	0	0	0	0	0	0	0	0	23520449
ensa	1	1	0	0	0	0	0	0	0	0	0	26616283
enterobacteriaceae	1	0	1	0	0	0	0	0	0	0	0	26102287
enterococcus	1	0	1	0	0	0	0	0	0	0	0	26102287
envz	1	0	1	0	0	0	0	0	0	0	0	24079299
enzalutamide	1	0	0	0	0	0	1	0	0	0	0	28361666
eomes	1	1	0	0	0	0	0	0	0	0	0	26408858
ep2	1	1	0	0	0	0	0	0	0	0	0	26446703
ep4m	1	1	0	0	0	0	0	0	0	0	0	25980672
epac	1	1	0	0	0	0	0	0	0	0	0	25538703
epcam	1	1	0	0	0	0	0	0	0	0	0	26603105
epitfs	1	1	0	0	0	0	0	0	0	0	0	29378814
epr	1	0	0	0	0	0	1	0	0	0	0	19662154
eps8	1	1	0	0	0	0	0	0	0	0	0	27138333
er	1	0	0	0	0	0	1	0	0	0	0	30953496
era	1	1	0	0	0	0	0	0	0	0	0	19118495
erbb11	1	1	0	0	0	0	0	0	0	0	0	19662154
erbb14	1	1	0	0	0	0	0	0	0	0	0	19662154
erbb2/3	1	1	0	0	0	0	0	0	0	0	0	28361666
erbb24	1	1	0	0	0	0	0	0	0	0	0	19662154
erbb34	1	1	0	0	0	0	0	0	0	0	0	19662154
erbb4	1	0	0	0	0	0	1	0	0	0	0	19662154
erbb44	1	1	0	0	0	0	0	0	0	0	0	19662154
erf	1	0	0	0	1	0	0	0	0	0	0	28187161
erg	1	1	0	0	0	0	0	0	0	0	0	26603105
erk1	1	1	0	0	0	0	0	0	0	0	0	30281473
erk12t	1	1	0	0	0	0	0	0	0	0	0	26660865
erkh	1	1	0	0	0	0	0	0	0	0	0	27594840
erkk	1	1	0	0	0	0	0	0	0	0	0	25980672
erkp	1	1	0	0	0	0	0	0	0	0	0	35752283
erkpthw	1	1	0	0	0	0	0	0	0	0	0	29237040
erks	1	1	0	0	0	0	0	0	0	0	0	35752283
erm	1	1	0	0	0	0	0	0	0	0	0	25538703
escrt	1	0	0	1	0	0	0	0	0	0	0	33780439
ese2	1	1	0	0	0	0	0	0	0	0	0	28209158
esp1	1	0	0	1	0	0	0	0	0	0	0	23233838
esp8r	1	0	0	0	0	0	1	0	0	0	0	19662154
esrrb	1	1	0	0	0	0	0	0	0	0	0	29378814
estb	1	0	0	1	0	0	0	0	0	0	0	25908096
et1k	1	1	0	0	0	0	0	0	0	0	0	25980672
etd1	1	0	0	0	0	0	0	0	1	0	0	26244885
ethl	1	0	0	0	0	0	0	0	0	1	0	28187161
etrm	1	1	0	0	0	0	0	0	0	0	0	25980672
etst	1	1	0	0	0	0	0	0	0	0	0	26660865
exocytosis	1	1	0	0	0	0	0	0	0	0	0	17010384
exogenbmp2i	1	0	0	0	0	0	1	0	0	0	0	26207376
exogenbmp2ii	1	1	0	0	0	0	0	0	0	0	0	26207376
exogencanwnti	1	1	0	0	0	0	0	0	0	0	0	26207376
exogencanwntii	1	1	0	0	0	0	0	0	0	0	0	26207376
externalactivator	1	0	0	0	0	0	1	0	0	0	0	18433497
extpump	1	0	0	0	0	0	1	0	0	0	0	27765040
ezh2	1	1	0	0	0	0	0	0	0	0	0	26088082
f26p2	1	0	0	0	0	0	1	0	0	0	0	25063553
factin	1	1	0	0	0	0	0	0	0	0	0	25538703
factor1	1	0	0	0	0	0	1	0	0	0	0	26660865
factor10	1	0	0	0	0	0	1	0	0	0	0	26660865
factor11	1	0	0	0	0	0	1	0	0	0	0	26660865
factor12	1	0	0	0	0	0	1	0	0	0	0	26660865
factor13	1	0	0	0	0	0	1	0	0	0	0	26660865
factor14	1	0	0	0	0	0	1	0	0	0	0	26660865
factor15	1	0	0	0	0	0	1	0	0	0	0	26660865
factor16	1	0	0	0	0	0	1	0	0	0	0	26660865
factor17	1	0	0	0	0	0	1	0	0	0	0	26660865
factor18	1	0	0	0	0	0	1	0	0	0	0	26660865
factor19	1	0	0	0	0	0	1	0	0	0	0	26660865
factor2	1	0	0	0	0	0	1	0	0	0	0	26660865
factor20	1	0	0	0	0	0	1	0	0	0	0	26660865
factor21	1	0	0	0	0	0	1	0	0	0	0	26660865
factor22	1	0	0	0	0	0	1	0	0	0	0	26660865
factor23	1	0	0	0	0	0	1	0	0	0	0	26660865
factor3	1	0	0	0	0	0	1	0	0	0	0	26660865
factor4	1	0	0	0	0	0	1	0	0	0	0	26660865
factor5	1	0	0	0	0	0	1	0	0	0	0	26660865
factor6	1	0	0	0	0	0	1	0	0	0	0	26660865
factor7	1	0	0	0	0	0	1	0	0	0	0	26660865
factor8	1	0	0	0	0	0	1	0	0	0	0	26660865
factor9	1	0	0	0	0	0	1	0	0	0	0	26660865
faf1	1	1	0	0	0	0	0	0	0	0	0	18433497
fahrr	1	1	0	0	0	0	0	0	0	0	0	26385365
fak576577	1	1	0	0	0	0	0	0	0	0	0	25538703
faktyr397	1	1	0	0	0	0	0	0	0	0	0	25538703
fan1	1	1	0	0	0	0	0	0	0	0	0	22267503
fancd1n	1	1	0	0	0	0	0	0	0	0	0	22267503
fancjbrca1	1	1	0	0	0	0	0	0	0	0	0	22267503
fancm	1	1	0	0	0	0	0	0	0	0	0	22267503
farnesol	1	0	0	0	0	0	0	0	1	0	0	33780439
farnesylpyrophosphate	1	1	0	0	0	0	0	0	0	0	0	19025648
fasgene	1	1	0	0	0	0	0	0	0	0	0	18433497
faslg	1	0	0	0	0	0	1	0	0	0	0	18433497
faslgfas	1	1	0	0	0	0	0	0	0	0	0	18433497
faslgfasfaddfaf1daxx	1	1	0	0	0	0	0	0	0	0	0	18433497
faslgfasfaddfaf1daxxcflar	1	1	0	0	0	0	0	0	0	0	0	18433497
faslggene	1	1	0	0	0	0	0	0	0	0	0	18433497
faslmt	1	1	0	0	0	0	0	0	0	0	0	26660865
faslst	1	1	0	0	0	0	0	0	0	0	0	26660865
faslt	1	1	0	0	0	0	0	0	0	0	0	26660865
fast	1	1	0	0	0	0	0	0	0	0	0	22102804
fattyacids	1	1	0	0	0	0	0	0	0	0	0	31516637
fbp1	1	0	0	1	0	0	0	0	0	0	0	19144179
fbp2	1	1	0	0	0	0	0	0	0	0	0	25063553
fcer2	1	1	0	0	0	0	0	0	0	0	0	26088082
fceria	1	1	0	0	0	0	0	0	0	0	0	29186334
fcerib	1	1	0	0	0	0	0	0	0	0	0	29186334
fcgammar	1	0	0	0	0	0	1	0	0	0	0	26660865
fcgr	1	1	0	0	0	0	0	0	0	0	0	30546316
fcminusfe	1	0	0	1	0	0	0	0	0	0	0	25908096
fcplusfe	1	0	0	1	0	0	0	0	0	0	0	25908096
fes	1	1	0	0	0	0	0	0	0	0	0	27464342
ffa	1	0	0	0	1	0	0	0	0	0	0	27542373
fgf2	1	1	0	0	0	0	0	0	0	0	0	30038409
fgf4	1	1	0	0	0	0	0	0	0	0	0	29378814
fgf9	1	1	0	0	0	0	0	0	0	0	0	26573569
fgfr	1	1	0	0	0	0	0	0	0	0	0	25189528
fgfr1	1	1	0	0	0	0	0	0	0	0	0	26088082
fgfr3	1	1	0	0	0	0	0	0	0	0	0	24250280
fgfr3stimulus	1	0	0	0	0	0	1	0	0	0	0	24250280
fgfrp	1	1	0	0	0	0	0	0	0	0	0	35752283
fgfrs	1	1	0	0	0	0	0	0	0	0	0	35752283
fhl2	1	1	0	0	0	0	0	0	0	0	0	26603105
fibroblast	1	1	0	0	0	0	0	0	0	0	0	29513758
fibrosis	1	1	0	0	0	0	0	0	0	0	0	31949240
fin1	1	0	0	1	0	0	0	0	0	0	0	26244885
fis	1	0	1	0	0	0	0	0	0	0	0	24079299
fis1	1	0	0	1	0	0	0	0	0	0	0	23233838
fkbp5	1	1	0	0	0	0	0	0	0	0	0	26603105
fkhrt	1	1	0	0	0	0	0	0	0	0	0	26660865
flagellin	1	1	0	0	0	0	0	0	0	0	0	18433497
fli1	1	1	0	0	0	0	0	0	0	0	0	21853041
flow	1	0	0	0	0	0	1	0	0	0	0	26346668
flp1	1	0	0	1	0	0	0	0	0	0	0	26244885
flt3l	1	0	0	0	0	0	1	0	0	0	0	26408858
fog1	1	1	0	0	0	0	0	0	0	0	0	21853041
fosjun	1	1	0	0	0	0	0	0	0	0	0	30281473
fosl1	1	1	0	0	0	0	0	0	0	0	0	27148350
foxa1	1	1	0	0	0	0	0	0	0	0	0	26603105
foxa2	1	1	0	0	0	0	0	0	0	0	0	30038409
foxc12	1	1	0	0	0	0	0	0	0	0	0	26207376
foxc2	1	1	0	0	0	0	0	0	0	0	0	25189528
foxh1	1	1	0	0	0	0	0	0	0	0	0	26603105
foxl2	1	1	0	0	0	0	0	0	0	0	0	26573569
foxm1	1	1	0	0	0	0	0	0	0	0	0	23935937
foxo13a	1	1	0	0	0	0	0	0	0	0	0	24970389 (Long-term ErbB Network)
foxo1gene	1	1	0	0	0	0	0	0	0	0	0	28584084
foxo3ah	1	1	0	0	0	0	0	0	0	0	0	27594840
foxo3am	1	1	0	0	0	0	0	0	0	0	0	27594840
fppsynthase	1	1	0	0	0	0	0	0	0	0	0	19025648
fppsynthasegene	1	1	0	0	0	0	0	0	0	0	0	19025648
fppsynthaserna	1	1	0	0	0	0	0	0	0	0	0	19025648
fr4	1	1	0	0	0	0	0	0	0	0	0	26408858
fragmenteddnacytoplasm	1	1	0	0	0	0	0	0	0	0	0	18433497
fragmenteddnanucleus	1	1	0	0	0	0	0	0	0	0	0	18433497
frk	1	1	0	0	0	0	0	0	0	0	0	26088082
frs2a	1	1	0	0	0	0	0	0	0	0	0	29230182
ft	1	0	0	0	1	0	0	0	0	0	0	25967891
fu	1	1	0	0	0	0	0	0	0	0	0	23868318 (HH Pathways)
ful	1	0	0	0	1	0	0	0	0	0	0	25967891
fungi	1	0	0	0	0	0	1	0	0	0	0	23868318 (Processing of Spz Network)
fur	1	0	1	0	0	0	0	0	0	0	0	24079299
fus	1	1	0	0	0	0	0	0	0	0	0	25189528
fvy10	1	0	0	1	0	0	0	0	0	0	0	23233838
fynt	1	1	0	0	0	0	0	0	0	0	0	26660865
fz	1	1	0	0	0	0	0	0	0	0	0	23868318 (Wg Pathway)
fzd45	1	1	0	0	0	0	0	0	0	0	0	29230182
fzd47	1	1	0	0	0	0	0	0	0	0	0	29230182
fzd6	1	1	0	0	0	0	0	0	0	0	0	29230182
fzr1	1	1	0	0	0	0	0	0	0	0	0	24564942
g1p2gene	1	1	0	0	0	0	0	0	0	0	0	18433497
g1p3gene	1	1	0	0	0	0	0	0	0	0	0	18433497
g1s	1	1	0	0	0	0	0	0	0	0	0	27613445
g2mapoptosis	1	1	0	0	0	0	0	0	0	0	0	30024932
g2marrest	1	1	0	0	0	0	0	0	0	0	0	30024932
g6p	1	0	0	0	0	0	1	0	0	0	0	25063553
ga	1	0	0	0	0	0	0	0	0	1	0	28187161
ga1213	1	1	0	0	0	0	0	0	0	0	0	27765040
gab1kin	1	0	0	0	0	0	1	0	0	0	0	21968890 (IL-6 Signaling)
gab1mem	1	1	0	0	0	0	0	0	0	0	0	21968890 (IL-6 Signaling)
gab1memp	1	1	0	0	0	0	0	0	0	0	0	21968890 (IL-6 Signaling)
gab1t	1	1	0	0	0	0	0	0	0	0	0	26660865
gacsgaca	1	0	0	0	0	0	0	1	0	0	0	20169167
gactin	1	1	0	0	0	0	0	0	0	0	0	25538703
gadd34	1	1	0	0	0	0	0	0	0	0	0	30953496
gadd45b	1	1	0	0	0	0	0	0	0	0	0	25538703
gadd45beta	1	1	0	0	0	0	0	0	0	0	0	30530226
gadd45g	1	1	0	0	0	0	0	0	0	0	0	25538703
gadst	1	0	0	0	0	0	1	0	0	0	0	26660865
gaigby	1	1	0	0	0	0	0	0	0	0	0	25431332
gal1	1	0	0	1	0	0	0	0	0	0	0	19144179
gal10	1	0	0	1	0	0	0	0	0	0	0	19144179
gal11	1	0	0	0	0	0	0	0	1	0	0	19144179
gal11p	1	0	0	1	0	0	0	0	0	0	0	19144179
gal1p	1	0	0	1	0	0	0	0	0	0	0	19144179
gal2	1	0	0	0	0	0	0	0	1	0	0	19144179
gal2p	1	0	0	1	0	0	0	0	0	0	0	19144179
gal3	1	0	0	1	0	0	0	0	0	0	0	19144179
gal3p	1	0	0	1	0	0	0	0	0	0	0	19144179
gal4	1	0	0	1	0	0	0	0	0	0	0	19144179
gal4p	1	0	0	1	0	0	0	0	0	0	0	19144179
gal5	1	0	0	1	0	0	0	0	0	0	0	19144179
gal7	1	0	0	1	0	0	0	0	0	0	0	19144179
gal80	1	0	0	0	0	0	0	0	1	0	0	19144179
gal80p	1	0	0	1	0	0	0	0	0	0	0	19144179
galactoseext	1	0	0	0	0	0	0	0	1	0	0	19144179
galactoseint	1	0	0	1	0	0	0	0	0	0	0	19144179
galpha1213r	1	1	0	0	0	0	0	0	0	0	0	25538703
galphail	1	0	0	0	0	0	1	0	0	0	0	25538703
galphair	1	1	0	0	0	0	0	0	0	0	0	25538703
galphaq	1	1	0	0	0	0	0	0	0	0	0	25538703
galphaql	1	0	0	0	0	0	1	0	0	0	0	25538703
galphasl	1	0	0	0	0	0	1	0	0	0	0	25538703
galphasr	1	1	0	0	0	0	0	0	0	0	0	25538703
gaq	1	1	0	0	0	0	0	0	0	0	0	27765040
gas	1	1	0	0	0	0	0	0	0	0	0	27765040
gas1	1	0	0	0	0	0	1	0	0	0	0	23935937
gas2	1	1	0	0	0	0	0	0	0	0	0	18433497
gata4	1	1	0	0	0	0	0	0	0	0	0	26573569
gata6	1	1	0	0	0	0	0	0	0	0	0	29378814
gatas	1	1	0	0	0	0	0	0	0	0	0	26207376
gb3	1	1	0	0	0	0	0	0	0	0	0	21639591
gbg1213	1	1	0	0	0	0	0	0	0	0	0	27765040
gbgi	1	1	0	0	0	0	0	0	0	0	0	27765040
gbgq	1	1	0	0	0	0	0	0	0	0	0	27765040
gbgs	1	1	0	0	0	0	0	0	0	0	0	27765040
gbp1gene	1	1	0	0	0	0	0	0	0	0	0	18433497
gbx2	1	1	0	0	0	0	0	0	0	0	0	29378814
gby	1	1	0	0	0	0	0	0	0	0	0	25431332
gc	1	0	0	0	1	0	0	0	0	0	0	16968132
gcg	1	0	0	0	0	0	1	0	0	0	0	25063553
gcgr	1	1	0	0	0	0	0	0	0	0	0	25063553
gck	1	1	0	0	0	0	0	0	0	0	0	27765040
gckr	1	1	0	0	0	0	0	0	0	0	0	26564978
gckrt	1	1	0	0	0	0	0	0	0	0	0	26660865
gcnf	1	1	0	0	0	0	0	0	0	0	0	29378814
gcr1	1	0	0	0	0	0	0	0	0	1	0	16968132
gcsf	1	1	0	0	0	0	0	0	0	0	0	27594840
gcsfr	1	1	0	0	0	0	0	0	0	0	0	29186334
gd	1	1	0	0	0	0	0	0	0	0	0	23868318 (Processing of Spz Network)
gef1	1	0	0	1	0	0	0	0	0	0	0	26244885
geranylpyrophosphate	1	1	0	0	0	0	0	0	0	0	0	19025648
gfi1h	1	1	0	0	0	0	0	0	0	0	0	27594840
gfr	1	1	0	0	0	0	0	0	0	0	0	19422837
gh2ax	1	1	0	0	0	0	0	0	0	0	0	31130988
gio	1	1	0	0	0	0	0	0	0	0	0	27148350
glc7	1	0	0	0	0	0	0	0	1	0	0	19144179
glc7reg1	1	0	0	1	0	0	0	0	0	0	0	19144179
gli	1	1	0	0	0	0	0	0	0	0	0	25189528
gli1	1	1	0	0	0	0	0	0	0	0	0	23935937
gli2	1	1	0	0	0	0	0	0	0	0	0	23935937
gli3a	1	0	0	0	0	0	1	0	0	0	0	23935937
gli3active	1	1	0	0	0	0	0	0	0	0	0	23935937
gli3r	1	1	0	0	0	0	0	0	0	0	0	23935937
glk	1	1	0	0	0	0	0	0	0	0	0	26564978
glkt	1	1	0	0	0	0	0	0	0	0	0	26660865
glu	1	0	0	0	0	0	0	1	0	0	0	23171249
glucin	1	0	0	0	0	0	1	0	0	0	0	25063553
glucoseext	1	0	0	0	0	0	0	0	1	0	0	19144179
glut4	1	1	0	0	0	0	0	0	0	0	0	30953496
glutamate	1	1	0	0	0	0	0	0	0	0	0	17010384
glutamatereceptor	1	1	0	0	0	0	0	0	0	0	0	17010384
gmcsf	1	1	0	0	0	0	0	0	0	0	0	26564978
gmcsfe	1	0	0	0	0	0	1	0	0	0	0	30546316
gmcsfr	1	1	0	0	0	0	0	0	0	0	0	29186334
gmcsft	1	1	0	0	0	0	0	0	0	0	0	26660865
gnbp1	1	1	0	0	0	0	0	0	0	0	0	23868318 (Processing of Spz Network)
gnbp3	1	1	0	0	0	0	0	0	0	0	0	23868318 (Processing of Spz Network)
goosecoid	1	0	0	0	0	0	1	0	0	0	0	25189528
gork	1	0	0	0	1	0	0	0	0	0	0	30518777
gp120	1	1	0	0	0	0	0	0	0	0	0	25431332
gp130m	1	0	0	0	0	0	1	0	0	0	0	21968890 (IL-6 Signaling)
gp130s	1	1	0	0	0	0	0	0	0	0	0	21968890 (IL-6 Signaling)
gp160	1	1	0	0	0	0	0	0	0	0	0	25431332
gp41	1	0	0	0	0	0	1	0	0	0	0	25431332
gp63l	1	0	0	0	0	0	1	0	0	0	0	26660865
gp80ma	1	1	0	0	0	0	0	0	0	0	0	21968890 (IL-6 Signaling)
gp80sa	1	1	0	0	0	0	0	0	0	0	0	21968890 (IL-6 Signaling)
gpcr	1	1	0	0	0	0	0	0	0	0	0	22102804
gprk2	1	0	0	0	0	0	1	0	0	0	0	23868318 (HH Pathways)
gqg11	1	1	0	0	0	0	0	0	0	0	0	29230182
graf	1	1	0	0	0	0	0	0	0	0	0	27765040
gramnbact	1	0	0	0	0	0	1	0	0	0	0	23868318 (Processing of Spz Network)
grampbact	1	0	0	0	0	0	1	0	0	0	0	23868318 (Processing of Spz Network)
granzb	1	1	0	0	0	0	0	0	0	0	0	29513758
grap2gads	1	1	0	0	0	0	0	0	0	0	0	25431332
grass	1	1	0	0	0	0	0	0	0	0	0	23868318 (Processing of Spz Network)
grb-2/sos	1	1	0	0	0	0	0	0	0	0	0	26346668
grb2/sos	1	1	0	0	0	0	0	0	0	0	0	28361666
grb2plussost	1	1	0	0	0	0	0	0	0	0	0	26660865
grb2t	1	1	0	0	0	0	0	0	0	0	0	26660865
grb7	1	1	0	0	0	0	0	0	0	0	0	26564978
grb7t	1	1	0	0	0	0	0	0	0	0	0	26660865
grkl	1	0	0	0	0	0	1	0	0	0	0	25431332
gro	1	0	0	0	0	0	1	0	0	0	0	23868318 (Wg Pathway)
groucho	1	1	0	0	0	0	0	0	0	0	0	29230182
growtharrest	1	1	0	0	0	0	0	0	0	0	0	24250280
growthfactor	1	0	0	0	0	0	1	0	0	0	0	11082279
grp78	1	1	0	0	0	0	0	0	0	0	0	30953496
grr1	1	0	0	0	0	0	0	0	1	0	0	19144179
gs	1	1	0	0	0	0	0	0	0	0	0	30953496
gsecretase	1	0	0	0	0	0	1	0	0	0	0	29230182
gsk-3b	1	1	0	0	0	0	0	0	0	0	0	25538703
gsk3betat	1	1	0	0	0	0	0	0	0	0	0	26660865
gsk3bh	1	1	0	0	0	0	0	0	0	0	0	27594840
gsk3bk	1	1	0	0	0	0	0	0	0	0	0	25980672
gskab	1	1	0	0	0	0	0	0	0	0	0	24970389 (Long-term ErbB Network)
gtg	1	0	0	0	1	0	0	0	0	0	0	30518777
gwlmastl	1	1	0	0	0	0	0	0	0	0	0	26616283
gys2	1	1	0	0	0	0	0	0	0	0	0	25063553
gys2g	1	1	0	0	0	0	0	0	0	0	0	25063553
h	1	1	0	0	0	0	0	0	0	0	0	1753781
h2afx	1	1	0	0	0	0	0	0	0	0	0	26088082
h2ax	1	1	0	0	0	0	0	0	0	0	0	22267503
h2b	1	0	0	1	0	0	0	0	0	0	0	23233838
h2o2	1	0	0	0	0	0	0	0	1	0	0	23233838
hacyto	1	1	0	0	0	0	0	0	0	0	0	23081726
hagtranscription	1	0	0	1	0	0	0	0	0	0	0	33780439
halipidrafts	1	1	0	0	0	0	0	0	0	0	0	23081726
hand1	1	1	0	0	0	0	0	0	0	0	0	30038409
hasialicacidaffinity	1	0	0	0	0	0	1	0	0	0	0	23081726
hatpase1	1	0	0	0	1	0	0	0	0	0	0	27542373
hatpase2	1	0	0	0	1	0	0	0	0	0	0	27542373
hatpase3	1	0	0	0	1	0	0	0	0	0	0	27542373
hats	1	0	0	1	0	0	0	0	0	0	0	33780439
hb8	1	0	0	0	1	0	0	0	0	0	0	28187161
hbegft	1	1	0	0	0	0	0	0	0	0	0	26660865
hcm1	1	0	0	1	0	0	0	0	0	0	0	18463633
hcpeb	1	1	0	0	0	0	0	0	0	0	0	26616283
hdac1	1	1	0	0	0	0	0	0	0	0	0	32054948
hdac9	1	1	0	0	0	0	0	0	0	0	0	26088082
hdacs	1	0	0	1	0	0	0	0	0	0	0	33780439
hdact	1	0	0	0	0	0	1	0	0	0	0	26660865
heb	1	1	0	0	0	0	0	0	0	0	0	26408858
helios	1	1	0	0	0	0	0	0	0	0	0	26408858
her2p	1	0	0	0	0	0	1	0	0	0	0	35752283
hfu	1	0	0	0	0	0	1	0	0	0	0	23935937
hgfcmet	1	1	0	0	0	0	0	0	0	0	0	18194572
hhat	1	0	0	0	0	0	1	0	0	0	0	23935937
hhexternal	1	0	0	0	0	0	1	0	0	0	0	23520449
hhip	1	1	0	0	0	0	0	0	0	0	0	23935937
hhprotein	1	1	0	0	0	0	0	0	0	0	0	23520449
hif1a	1	1	0	0	0	0	0	0	0	0	0	25189528
hif2a	1	1	0	0	0	0	0	0	0	0	0	29230182
hila	1	0	1	0	0	0	0	0	0	0	0	24079299
hilc	1	0	1	0	0	0	0	0	0	0	0	24079299
hild	1	0	1	0	0	0	0	0	0	0	0	24079299
hile	1	0	1	0	0	0	0	0	0	0	0	24079299
hipk	1	0	0	0	0	0	1	0	0	0	0	23868318 (Wg Pathway)
hist1h3h	1	1	0	0	0	0	0	0	0	0	0	26088082
hist2h2aa3	1	1	0	0	0	0	0	0	0	0	0	26088082
hist2h4gene	1	1	0	0	0	0	0	0	0	0	0	18433497
hkinh	1	0	0	0	0	0	1	0	0	0	0	27464342
hkmedium	1	0	0	0	0	0	1	0	0	0	0	27464342
hlabgene	1	1	0	0	0	0	0	0	0	0	0	18433497
hlx	1	1	0	0	0	0	0	0	0	0	0	25538703
hmgcoa	1	1	0	0	0	0	0	0	0	0	0	19025648
hmgcoareductase	1	1	0	0	0	0	0	0	0	0	0	19025648
hmgcoareductasegene	1	1	0	0	0	0	0	0	0	0	0	19025648
hmgcoareductaserna	1	1	0	0	0	0	0	0	0	0	0	19025648
hmgcoasynthase	1	1	0	0	0	0	0	0	0	0	0	19025648
hmgcoasynthasegene	1	1	0	0	0	0	0	0	0	0	0	19025648
hmgcoasynthaserna	1	1	0	0	0	0	0	0	0	0	0	19025648
hmts	1	1	0	0	0	0	0	0	0	0	0	30323768
hns	1	0	1	0	0	0	0	0	0	0	0	24079299
ho3867	1	0	0	0	0	0	1	0	0	0	0	30281473
hog1	1	0	0	1	0	0	0	0	0	0	0	23233838
hog1-dep	1	0	0	1	0	0	0	0	0	0	0	23233838
homer	1	1	0	0	0	0	0	0	0	0	0	21639591
hos3	1	0	0	1	0	0	0	0	0	0	0	23233838
hoxa9	1	0	0	0	0	0	1	0	0	0	0	26408858
hoxb13	1	1	0	0	0	0	0	0	0	0	0	26603105
hpk1t	1	1	0	0	0	0	0	0	0	0	0	26660865
hpylori	1	0	0	0	0	0	1	0	0	0	0	18194572
hras	1	1	0	0	0	0	0	0	0	0	0	27138333
hrg	1	0	0	0	0	0	1	0	0	0	0	24970389 (Short-term ErbB Network)
hrpa	1	0	1	0	0	0	0	0	0	0	0	20169167
hrpg	1	0	1	0	0	0	0	0	0	0	0	20169167
hrpl	1	0	1	0	0	0	0	0	0	0	0	20169167
hrprs	1	0	1	0	0	0	0	0	0	0	0	20169167
hrpv	1	0	1	0	0	0	0	0	0	0	0	20169167
hrr2	1	1	0	0	0	0	0	0	0	0	0	26385365
hsp27ps	1	1	0	0	0	0	0	0	0	0	0	21968890 (IL-1 Signaling)
hsp90	1	1	0	0	0	0	0	0	0	0	0	26603105
hsp90aa1	1	1	0	0	0	0	0	0	0	0	0	26088082
hsp90b1	1	1	0	0	0	0	0	0	0	0	0	26088082
hspa1a	1	1	0	0	0	0	0	0	0	0	0	18433497
htl	1	1	0	0	0	0	0	0	0	0	0	23868318 (FGF pathways)
htpase	1	0	0	0	1	0	0	0	0	0	0	16968132
htr	1	1	0	0	0	0	0	0	0	0	0	21639591
htra2	1	1	0	0	0	0	0	0	0	0	0	30953496
htra2cytoplasm	1	1	0	0	0	0	0	0	0	0	0	18433497
htra2mitochondria	1	1	0	0	0	0	0	0	0	0	0	18433497
hu	1	0	0	0	0	0	0	1	0	0	0	23171249
hxt1	1	0	0	1	0	0	0	0	0	0	0	19144179
hxt2	1	0	0	1	0	0	0	0	0	0	0	19144179
hxt3	1	0	0	1	0	0	0	0	0	0	0	19144179
hxt4	1	0	0	1	0	0	0	0	0	0	0	19144179
hxt5	1	0	0	1	0	0	0	0	0	0	0	19144179
hxt8	1	0	0	1	0	0	0	0	0	0	0	19144179
hyphalinitiation	1	0	0	1	0	0	0	0	0	0	0	33780439
hyphalmaintenance	1	0	0	1	0	0	0	0	0	0	0	33780439
hyx	1	0	0	0	0	0	1	0	0	0	0	23868318 (Wg Pathway)
iaa0	1	0	0	0	0	0	0	0	0	1	0	28187161
iaa5	1	0	0	0	1	0	0	0	0	0	0	23658556
iaabiosynth	1	0	0	0	1	0	0	0	0	0	0	21450717
ica	1	0	0	0	1	0	0	0	0	0	0	30518777
icam1gene	1	1	0	0	0	0	0	0	0	0	0	18433497
icas	1	0	0	0	1	0	0	0	0	0	0	30518777
ice	1	0	0	0	0	0	1	0	0	0	0	30546316
icl1	1	0	0	1	0	0	0	0	0	0	0	19144179
icost	1	0	0	0	0	0	1	0	0	0	0	26660865
icp	1	0	0	1	0	0	0	0	0	0	0	25908096
id2	1	1	0	0	0	0	0	0	0	0	0	28584084
idffa	1	1	0	0	0	0	0	0	0	0	0	18433497
idp2	1	0	0	1	0	0	0	0	0	0	0	19144179
iecmicab	1	1	0	0	0	0	0	0	0	0	0	29513758
iecmicabupregulation	1	1	0	0	0	0	0	0	0	0	0	29513758
ieculpb16	1	1	0	0	0	0	0	0	0	0	0	29513758
ier3gene	1	1	0	0	0	0	0	0	0	0	0	18433497
ifgr1ab	1	1	0	0	0	0	0	0	0	0	0	30281473
ifit1gene	1	1	0	0	0	0	0	0	0	0	0	18433497
ifit2gene	1	1	0	0	0	0	0	0	0	0	0	18433497
ifna	1	0	0	0	0	0	1	0	0	0	0	18433497
ifnagene	1	1	0	0	0	0	0	0	0	0	0	18433497
ifnaifna	1	1	0	0	0	0	0	0	0	0	0	18433497
ifnalpha	1	0	0	0	0	0	1	0	0	0	0	26564978
ifnalphar1t	1	1	0	0	0	0	0	0	0	0	0	26660865
ifnalphar2t	1	1	0	0	0	0	0	0	0	0	0	26660865
ifnalphat	1	0	0	0	0	0	1	0	0	0	0	26660865
ifnar1	1	1	0	0	0	0	0	0	0	0	0	18433497
ifnar1r2	1	0	0	0	0	0	1	0	0	0	0	26564978
ifnar2	1	1	0	0	0	0	0	0	0	0	0	18433497
ifnb1	1	0	0	0	0	0	1	0	0	0	0	18433497
ifnb1gene	1	1	0	0	0	0	0	0	0	0	0	18433497
ifnb1ifnb1	1	1	0	0	0	0	0	0	0	0	0	18433497
ifnbe	1	0	0	0	0	0	1	0	0	0	0	25538703
ifnbmedium	1	1	0	0	0	0	0	0	0	0	0	27464342
ifnbmrna	1	1	0	0	0	0	0	0	0	0	0	27464342
ifnbsyn	1	1	0	0	0	0	0	0	0	0	0	27464342
ifngammar	1	1	0	0	0	0	0	0	0	0	0	26660865
ifngammat	1	1	0	0	0	0	0	0	0	0	0	26660865
ifngbacterium	1	1	0	0	0	0	0	0	0	0	0	22253585
ifngi	1	1	0	0	0	0	0	0	0	0	0	22253585
ifngii	1	1	0	0	0	0	0	0	0	0	0	22253585
ifngrs	1	1	0	0	0	0	0	0	0	0	0	35752283
ifngt	1	1	0	0	0	0	0	0	0	0	0	22102804
ifnomega	1	0	0	0	0	0	1	0	0	0	0	26564978
ifnomegat	1	0	0	0	0	0	1	0	0	0	0	26660865
ifr5gene	1	1	0	0	0	0	0	0	0	0	0	18433497
igabacterium	1	1	0	0	0	0	0	0	0	0	0	22253585
igatretortaeformis	1	1	0	0	0	0	0	0	0	0	0	22253585
ige	1	1	0	0	0	0	0	0	0	0	0	22253585
igfr1a/b	1	1	0	0	0	0	0	0	0	0	0	28361666
iggbacterium	1	1	0	0	0	0	0	0	0	0	0	22253585
ihh	1	1	0	0	0	0	0	0	0	0	0	23935937
ihmts	1	1	0	0	0	0	0	0	0	0	0	30323768
ihog	1	0	0	0	0	0	1	0	0	0	0	23868318 (HH Pathways)
ikaros	1	1	0	0	0	0	0	0	0	0	0	26408858
ikbadegr	1	1	0	0	0	0	0	0	0	0	0	21968890 (IL-1 Signaling)
ikbadiss	1	1	0	0	0	0	0	0	0	0	0	21968890 (IL-1 Signaling)
ikbalphat	1	1	0	0	0	0	0	0	0	0	0	26660865
ikbamrna	1	1	0	0	0	0	0	0	0	0	0	27464342
ikbasyn	1	1	0	0	0	0	0	0	0	0	0	27464342
ikbbeta	1	1	0	0	0	0	0	0	0	0	0	26564978
ikbbetat	1	1	0	0	0	0	0	0	0	0	0	26660865
ikbkb	1	1	0	0	0	0	0	0	0	0	0	18433497
ikbke	1	1	0	0	0	0	0	0	0	0	0	18433497
ikbketbk1	1	1	0	0	0	0	0	0	0	0	0	18433497
ikbkg	1	1	0	0	0	0	0	0	0	0	0	18433497
ikbkgchukikbkb	1	1	0	0	0	0	0	0	0	0	0	18433497
ikbnfkb	1	0	0	0	0	0	1	0	0	0	0	25431332
ikkaanemo	1	1	0	0	0	0	0	0	0	0	0	21968890 (IL-1 Signaling)
ikkab	1	1	0	0	0	0	0	0	0	0	0	17722974
ikkabnemo	1	1	0	0	0	0	0	0	0	0	0	21968890 (IL-1 Signaling)
ikkalphat	1	1	0	0	0	0	0	0	0	0	0	26660865
ikkb	1	0	0	0	0	0	1	0	0	0	0	21968890 (IL-1 Signaling)
ikkba	1	1	0	0	0	0	0	0	0	0	0	21968890 (IL-1 Signaling)
ikkbbnemo	1	1	0	0	0	0	0	0	0	0	0	21968890 (IL-1 Signaling)
ikkbetat	1	1	0	0	0	0	0	0	0	0	0	26660865
ikkbikkyikka	1	1	0	0	0	0	0	0	0	0	0	25431332
ikkcomplex	1	1	0	0	0	0	0	0	0	0	0	25538703
ikkg	1	1	0	0	0	0	0	0	0	0	0	17722974
ikkgamma	1	1	0	0	0	0	0	0	0	0	0	26564978
ikkgammat	1	1	0	0	0	0	0	0	0	0	0	26660865
ikzf1	1	1	0	0	0	0	0	0	0	0	0	28584084
il-2	1	0	0	0	0	0	1	0	0	0	0	26751566
il-21	1	0	0	0	0	0	1	0	0	0	0	26751566
il-21r	1	1	0	0	0	0	0	0	0	0	0	26751566
il-2r	1	1	0	0	0	0	0	0	0	0	0	26751566
il-4	1	0	0	0	0	0	1	0	0	0	0	26751566
il-4r	1	1	0	0	0	0	0	0	0	0	0	26751566
il10i	1	1	0	0	0	0	0	0	0	0	0	22253585
il10ibacterium	1	1	0	0	0	0	0	0	0	0	0	22253585
il10medium	1	1	0	0	0	0	0	0	0	0	0	27464342
il10mrnamk2	1	1	0	0	0	0	0	0	0	0	0	27464342
il10mrnastat3	1	1	0	0	0	0	0	0	0	0	0	27464342
il10out	1	1	0	0	0	0	0	0	0	0	0	30546316
il10rb	1	0	0	0	0	0	1	0	0	0	0	25538703
il10rt	1	0	0	0	0	0	1	0	0	0	0	26660865
il10synmk2	1	1	0	0	0	0	0	0	0	0	0	27464342
il10t	1	1	0	0	0	0	0	0	0	0	0	26660865
il12bgene	1	1	0	0	0	0	0	0	0	0	0	18433497
il12e	1	0	0	0	0	0	1	0	0	0	0	25538703
il12ii	1	1	0	0	0	0	0	0	0	0	0	22253585
il12out	1	1	0	0	0	0	0	0	0	0	0	30546316
il12rb1	1	1	0	0	0	0	0	0	0	0	0	25538703
il12rb2	1	1	0	0	0	0	0	0	0	0	0	25538703
il12rt	1	1	0	0	0	0	0	0	0	0	0	26660865
il12t	1	1	0	0	0	0	0	0	0	0	0	26660865
il13ra2	1	1	0	0	0	0	0	0	0	0	0	27464342
il13t	1	1	0	0	0	0	0	0	0	0	0	26660865
il15e	1	0	0	0	0	0	1	0	0	0	0	25538703
il15gene	1	1	0	0	0	0	0	0	0	0	0	18433497
il15r	1	1	0	0	0	0	0	0	0	0	0	25538703
il15ra	1	0	0	0	0	0	1	0	0	0	0	25538703
il18e	1	0	0	0	0	0	1	0	0	0	0	25538703
il18r	1	1	0	0	0	0	0	0	0	0	0	26408858
il18r1	1	1	0	0	0	0	0	0	0	0	0	25538703
il1a	1	1	0	0	0	0	0	0	0	0	0	21968890 (IL-1 Signaling)
il1alpha	1	1	0	0	0	0	0	0	0	0	0	26660865
il1be	1	0	0	0	0	0	1	0	0	0	0	30546316
il1beta	1	1	0	0	0	0	0	0	0	0	0	26660865
il1bgene	1	1	0	0	0	0	0	0	0	0	0	18433497
il1bmrna	1	1	0	0	0	0	0	0	0	0	0	27464342
il1bnew	1	1	0	0	0	0	0	0	0	0	0	21968890 (IL-1 Signaling)
il1bsyn	1	1	0	0	0	0	0	0	0	0	0	27464342
il1k	1	1	0	0	0	0	0	0	0	0	0	25980672
il1r2	1	1	0	0	0	0	0	0	0	0	0	21968890 (IL-1 Signaling)
il1ra	1	1	0	0	0	0	0	0	0	0	0	21968890 (IL-1 Signaling)
il1rc	1	1	0	0	0	0	0	0	0	0	0	21968890 (IL-1 Signaling)
il1rnmrnanfkb	1	1	0	0	0	0	0	0	0	0	0	27464342
il1rnmrnastat	1	1	0	0	0	0	0	0	0	0	0	27464342
il1rnnfkb	1	1	0	0	0	0	0	0	0	0	0	27464342
il1rnstat	1	1	0	0	0	0	0	0	0	0	0	27464342
il1rt	1	1	0	0	0	0	0	0	0	0	0	26660865
il1tnf	1	0	0	0	0	0	1	0	0	0	0	27765040
il1tnfr	1	1	0	0	0	0	0	0	0	0	0	27765040
il22e	1	0	0	0	0	0	1	0	0	0	0	25538703
il22r	1	1	0	0	0	0	0	0	0	0	0	25538703
il22upregulation	1	1	0	0	0	0	0	0	0	0	0	29513758
il23e	1	0	0	0	0	0	1	0	0	0	0	25538703
il27	1	0	0	0	0	0	1	0	0	0	0	26408858
il27e	1	0	0	0	0	0	1	0	0	0	0	25538703
il27ra	1	0	0	0	0	0	1	0	0	0	0	25538703
il2rat	1	1	0	0	0	0	0	0	0	0	0	22102804
il2rbt	1	1	0	0	0	0	0	0	0	0	0	22102804
il2rhigh	1	1	0	0	0	0	0	0	0	0	0	25538703
il2rt	1	1	0	0	0	0	0	0	0	0	0	26660865
il2t	1	1	0	0	0	0	0	0	0	0	0	26660865
il3	1	1	0	0	0	0	0	0	0	0	0	26564978
il3ra	1	1	0	0	0	0	0	0	0	0	0	29186334
il3t	1	1	0	0	0	0	0	0	0	0	0	26660865
il4i	1	1	0	0	0	0	0	0	0	0	0	22253585
il4ii	1	1	0	0	0	0	0	0	0	0	0	22253585
il4longt	1	1	0	0	0	0	0	0	0	0	0	26660865
il4rahigh	1	1	0	0	0	0	0	0	0	0	0	25538703
il4rail13ra1	1	1	0	0	0	0	0	0	0	0	0	27464342
il4rail2ry	1	1	0	0	0	0	0	0	0	0	0	27464342
il4rhigh	1	1	0	0	0	0	0	0	0	0	0	25538703
il4shortt	1	1	0	0	0	0	0	0	0	0	0	26660865
il4t	1	1	0	0	0	0	0	0	0	0	0	26660865
il5t	1	1	0	0	0	0	0	0	0	0	0	26660865
il6delta4t	1	1	0	0	0	0	0	0	0	0	0	26660865
il6e	1	0	0	0	0	0	1	0	0	0	0	25538703
il6mrna	1	1	0	0	0	0	0	0	0	0	0	27464342
il6nativet	1	1	0	0	0	0	0	0	0	0	0	26660865
il6ra	1	0	0	0	0	0	1	0	0	0	0	25538703
il6rc	1	1	0	0	0	0	0	0	0	0	0	21968890 (IL-6 Signaling)
il6rcp	1	1	0	0	0	0	0	0	0	0	0	21968890 (IL-6 Signaling)
il6syn	1	1	0	0	0	0	0	0	0	0	0	27464342
[truncated: 1,860 more rows]
