# Supplementary material for: A meta-analysis of Boolean network models reveals design principles of gene regulatory networks
Source: Sci Adv. 2024 Jan 12;10(2):eadj0822. doi: 10.1126/sciadv.adj0822 (PMC10786419; doi:10.1126/sciadv.adj0822)
Supplement: Supplementary file 2 — Data S1 to S5 [file sciadv.adj0822_data_s1_to_s5.zip › adj0822_data_S3.xlsx]

## Sheet: ffl_info_N122_models
	PMID (model)	number of feed-forward loops
		total	coherent	incoherent	unknown type (i.e., including a conditional edge)	real (i.e., all three edges essential)	not real (including a non-essential edge)	type 1	type 2	type 3	type 4	type 5	type 6	type 7	type 8
115	1753781	33	18	15	0	33	0	8	0	7	3	4	4	1	6
73	11082279	2	2	0	0	2	0	0	1	0	1	0	0	0	0
15	16464248	3	3	0	0	3	0	3	0	0	0	0	0	0	0
61	16873462	29	20	9	0	29	0	1	12	3	4	2	1	2	4
25	16968132	7	4	3	0	7	0	2	0	0	2	0	1	2	0
59	17010384	0	0	0	0	0	0	0	0	0	0	0	0	0	0
30	17722974	23	20	3	0	23	0	20	0	0	0	0	1	2	0
84	18194572	3	2	1	0	3	0	2	0	0	0	0	0	1	0
50	18433497	4	4	0	0	4	0	4	0	0	0	0	0	0	0
43	18463633	9	7	2	0	9	0	5	2	0	0	0	0	2	0
5	19025648	2	2	0	0	2	0	2	0	0	0	0	0	0	0
14	19118495	21	14	7	0	21	0	12	0	2	0	2	3	2	0
40	19144179	4	4	0	0	4	0	0	0	4	0	0	0	0	0
49	19185585	23	19	4	0	23	0	9	8	0	2	0	1	3	0
46	19422837	17	17	0	0	17	0	2	7	3	5	0	0	0	0
111	19524598	2	2	0	0	2	0	0	1	0	1	0	0	0	0
62	19622164	90	63	27	0	90	0	57	3	3	0	7	6	14	0
38	19662154	12	11	1	0	12	0	11	0	0	0	0	0	1	0
86	20169167	2	1	1	0	2	0	1	0	0	0	0	0	1	0
20	20221256	2	1	1	0	2	0	0	1	0	0	0	0	1	0
47	20862356	16	16	0	0	16	0	0	5	6	5	0	0	0	0
109	21450717	0	0	0	0	0	0	0	0	0	0	0	0	0	0
24	21563979	3	3	0	0	3	0	0	2	1	0	0	0	0	0
94	21639591	7	2	5	0	7	0	1	0	0	1	0	1	4	0
69	21853041	17	11	6	0	17	0	1	4	4	2	0	1	2	3
2	22102804	145	115	30	0	145	0	12	100	1	2	1	0	3	26
66	22192526	10	5	5	0	10	0	4	1	0	0	0	0	5	0
37	22253585	49	34	15	0	49	0	31	3	0	0	2	0	13	0
28	22267503	136	111	25	0	136	0	51	34	10	16	3	4	10	8
101	22448278	113	104	9	0	113	0	98	0	6	0	0	5	4	0
12	22962472	1	1	0	0	1	0	1	0	0	0	0	0	0	0
26	23049686	8	4	3	1	8	0	3	1	0	0	0	1	2	0
23	23081726	73	49	0	0	49	24	49	0	0	0	0	0	0	0
13	23134720	3	2	1	0	3	0	0	1	0	1	0	1	0	0
71	23169817	40	27	13	0	40	0	4	6	5	12	2	1	4	6
42	23171249	6	6	0	0	6	0	0	6	0	0	0	0	0	0
33	23233838	3	2	1	0	3	0	2	0	0	0	0	0	1	0
103	23469179	11	10	1	0	11	0	10	0	0	0	0	0	1	0
29	23520449	0	0	0	0	0	0	0	0	0	0	0	0	0	0
81	23630177	11	3	3	5	11	0	0	2	0	1	0	0	2	1
95	23658556	5	3	2	0	5	0	2	1	0	0	1	1	0	0
88	23764028	0	0	0	0	0	0	0	0	0	0	0	0	0	0
113	23935937	0	0	0	0	0	0	0	0	0	0	0	0	0	0
116	24069138	0	0	0	0	0	0	0	0	0	0	0	0	0	0
108	24079299	23	21	1	0	22	1	14	1	1	5	0	0	0	1
44	24250280	4	4	0	0	4	0	3	1	0	0	0	0	0	0
83	24376455	8	2	2	4	8	0	0	1	0	1	0	0	1	1
99	24564942	8	7	1	0	8	0	1	1	4	1	0	1	0	0
96	25063553	5	3	2	0	5	0	3	0	0	0	0	0	0	2
82	25163068	0	0	0	0	0	0	0	0	0	0	0	0	0	0
93	25189528	16	16	0	0	16	0	3	0	10	3	0	0	0	0
18	25431332	84	60	7	0	67	17	59	1	0	0	2	0	5	0
35	25538703	49	41	7	1	49	0	29	3	4	5	1	0	4	2
122	25780058	23	17	6	0	23	0	14	1	0	2	1	0	3	2
10	25790483	0	0	0	0	0	0	0	0	0	0	0	0	0	0
16	25908096	0	0	0	0	0	0	0	0	0	0	0	0	0	0
97	25967891	50	33	17	0	50	0	17	4	8	4	7	0	4	6
63	25980672	21	13	8	0	21	0	4	6	2	1	6	1	1	0
57	26088082	15	3	1	0	4	11	3	0	0	0	0	1	0	0
34	26090929	160	95	65	0	160	0	4	30	30	31	11	4	3	47
58	26102287	21	21	0	0	21	0	12	9	0	0	0	0	0	0
55	26207376	26	19	7	0	26	0	17	1	1	0	3	3	1	0
48	26244885	5	2	0	1	3	2	2	0	0	0	0	0	0	0
17	26340681	92	42	44	6	92	0	13	15	7	7	3	2	30	9
104	26346668	1	1	0	0	1	0	1	0	0	0	0	0	0	0
31	26385365	106	55	38	9	102	4	21	17	5	12	6	6	15	11
39	26408858	71	27	44	0	71	0	3	5	11	8	12	0	4	28
52	26446703	16	12	4	0	16	0	3	6	0	3	1	1	1	1
11	26528548	221	138	83	0	221	0	30	42	44	22	35	3	15	30
75	26564978	90	66	10	0	76	14	49	10	4	3	6	0	4	0
51	26573569	111	80	10	0	90	21	31	18	18	13	3	2	4	1
79	26603105	23	19	4	0	23	0	18	1	0	0	2	0	2	0
1	26616283	8	6	2	0	8	0	1	2	0	3	0	1	0	1
100	26660865	154	90	20	0	110	44	70	15	3	2	1	0	19	0
9	26751566	25	25	0	0	25	0	0	8	8	9	0	0	0	0
114	27138333	7	4	3	0	7	0	4	0	0	0	0	0	3	0
32	27148350	6	6	0	0	6	0	6	0	0	0	0	0	0	0
77	27464342	0	0	0	0	0	0	0	0	0	0	0	0	0	0
27	27542373	29	27	1	1	29	0	5	4	9	9	0	0	1	0
6	27594840	58	38	20	0	58	0	26	6	2	4	7	2	10	1
78	27613445	20	16	4	0	20	0	6	3	4	3	1	3	0	0
76	27765040	301	134	60	61	255	46	89	19	7	19	23	13	11	13
70	28187161	1	1	0	0	1	0	1	0	0	0	0	0	0	0
112	28209158	37	14	14	0	28	9	2	5	5	2	4	4	2	4
4	28361666	2	2	0	0	2	0	2	0	0	0	0	0	0	0
102	28381275	111	66	45	0	111	0	12	24	11	19	7	5	12	21
87	28426669	19	16	3	0	19	0	12	0	1	3	1	0	2	0
105	28455685	1	1	0	0	1	0	0	1	0	0	0	0	0	0
21	28584084	42	26	14	2	42	0	14	6	6	0	5	6	3	0
22	28639170	0	0	0	0	0	0	0	0	0	0	0	0	0	0
98	29186334	40	30	10	0	40	0	23	2	5	0	3	1	6	0
8	29206223	21	18	3	0	21	0	12	0	3	3	1	2	0	0
110	29230182	17	15	2	0	17	0	10	1	2	2	0	1	1	0
74	29237040	26	16	5	0	21	5	14	1	1	0	5	0	0	0
65	29378814	142	114	22	6	142	0	80	17	8	9	1	3	15	3
60	29513758	375	244	119	12	375	0	164	32	30	18	23	17	66	13
92	29596489	18	9	9	0	18	0	5	3	1	0	2	1	6	0
85	29632237	35	33	2	0	35	0	17	10	3	3	0	0	2	0
119	30024932	35	17	18	0	35	0	4	8	2	3	8	2	3	5
90	30038409	26	23	3	0	26	0	10	3	9	1	0	0	1	2
121	30104572	3	2	1	0	3	0	0	0	1	1	0	1	0	0
118	30281473	2	2	0	0	2	0	2	0	0	0	0	0	0	0
64	30323768	0	0	0	0	0	0	0	0	0	0	0	0	0	0
72	30518777	19	15	1	0	16	3	9	5	0	1	0	0	1	0
120	30530226	0	0	0	0	0	0	0	0	0	0	0	0	0	0
106	30546316	4	1	3	0	4	0	0	1	0	0	1	0	0	2
67	30953496	31	31	0	0	31	0	22	5	1	3	0	0	0	0
91	31130988	194	155	26	13	194	0	51	43	33	28	8	1	14	3
107	31516637	4	2	2	0	4	0	2	0	0	0	0	2	0	0
117	31949240	5	5	0	0	5	0	3	1	0	1	0	0	0	0
80	32054948	38	25	13	0	38	0	5	13	4	3	3	1	3	6
68	33780439	8	6	2	0	8	0	1	3	2	0	0	1	1	0
89	35752283	4	4	0	0	4	0	4	0	0	0	0	0	0	0
36	21968890 (IL-1 Signaling)	20	16	4	0	20	0	15	0	1	0	0	0	4	0
41	21968890 (IL-6 Signaling)	36	26	10	0	36	0	10	11	5	0	1	0	8	1
3	23868318 (FGF pathways)	0	0	0	0	0	0	0	0	0	0	0	0	0	0
53	23868318 (HH Pathways)	1	1	0	0	1	0	0	0	1	0	0	0	0	0
45	23868318 (Processing of Spz Network)	0	0	0	0	0	0	0	0	0	0	0	0	0	0
54	23868318 (Toll Pathway)	0	0	0	0	0	0	0	0	0	0	0	0	0	0
56	23868318 (Wg Pathway)	0	0	0	0	0	0	0	0	0	0	0	0	0	0
7	24970389 (Long-term ErbB Network)	8	5	3	0	8	0	3	0	0	2	1	1	1	0
19	24970389 (Short-term ErbB Network)	12	12	0	0	12	0	12	0	0	0	0	0	0	0
