# Supplementary material for: A meta-analysis of Boolean network models reveals design principles of gene regulatory networks
Source: Sci Adv. 2024 Jan 12;10(2):eadj0822. doi: 10.1126/sciadv.adj0822 (PMC10786419; doi:10.1126/sciadv.adj0822)
Supplement: Supplementary file 2 — Data S1 to S5 [file sciadv.adj0822_data_s1_to_s5.zip › adj0822_data_S4.xlsx]

## Sheet: ffl_cluster_info_N122
	PMID (model)	number of feed-forward loop clusters
		total	type 1	type 2	type 3	type 4	type 5	type 6	type 7	type 8	type 9	type 10	type 11	type 12	type 13	type 14	type 15
115	1753781	407	26	42	38	21	51	35	20	32	24	20	45	19	10	11	13
73	11082279	1	0	0	0	0	0	0	0	0	1	0	0	0	0	0	0
15	16464248	1	0	0	0	0	0	0	1	0	0	0	0	0	0	0	0
61	16873462	255	15	28	32	19	31	21	17	18	18	10	20	13	5	5	3
25	16968132	10	0	1	1	0	1	0	0	0	0	3	3	1	0	0	0
59	17010384	0	0	0	0	0	0	0	0	0	0	0	0	0	0	0	0
30	17722974	101	2	11	4	5	4	34	5	4	7	7	9	9	0	0	0
84	18194572	2	0	0	0	0	0	1	0	0	1	0	0	0	0	0	0
50	18433497	3	0	0	0	1	0	0	1	0	0	0	0	1	0	0	0
43	18463633	34	2	4	5	0	2	0	1	6	4	1	4	3	2	0	0
5	19025648	0	0	0	0	0	0	0	0	0	0	0	0	0	0	0	0
14	19118495	142	6	7	32	18	18	11	7	5	6	6	5	20	1	0	0
40	19144179	6	0	0	0	2	0	0	1	0	0	0	0	3	0	0	0
49	19185585	141	0	4	16	0	15	13	14	13	15	4	25	2	6	6	8
46	19422837	68	1	4	7	3	9	5	0	4	6	2	11	3	3	4	6
111	19524598	0	0	0	0	0	0	0	0	0	0	0	0	0	0	0	0
62	19622164	2164	228	121	155	244	553	313	59	101	68	64	93	140	4	20	1
38	19662154	38	0	7	1	0	0	0	28	0	0	0	1	1	0	0	0
86	20169167	1	0	0	0	0	0	0	0	1	0	0	0	0	0	0	0
20	20221256	0	0	0	0	0	0	0	0	0	0	0	0	0	0	0	0
47	20862356	96	3	5	9	4	7	4	3	8	10	5	16	5	5	5	7
109	21450717	0	0	0	0	0	0	0	0	0	0	0	0	0	0	0	0
24	21563979	3	0	0	0	0	0	0	1	0	2	0	0	0	0	0	0
94	21639591	12	4	2	2	0	0	0	0	3	0	0	0	1	0	0	0
69	21853041	101	0	2	11	3	22	25	1	2	3	3	10	3	4	5	7
2	22102804	8214	41	86	57	34	164	7110	20	26	23	132	309	197	13	1	1
66	22192526	41	0	1	2	1	2	4	3	3	3	3	9	4	4	1	1
37	22253585	404	31	48	7	52	59	48	24	20	20	21	35	36	3	0	0
28	22267503	3882	219	275	498	335	832	914	81	109	121	92	172	210	8	14	2
101	22448278	1555	17	38	30	256	417	207	28	43	76	26	88	299	3	24	3
12	22962472	0	0	0	0	0	0	0	0	0	0	0	0	0	0	0	0
26	23049686	16	0	2	2	0	1	1	1	0	1	0	2	2	1	2	1
23	23081726	996	48	48	0	0	0	756	72	0	0	24	24	0	24	0	0
13	23134720	1	0	0	0	0	0	0	0	0	0	0	0	0	1	0	0
71	23169817	530	56	126	45	57	46	27	24	31	36	15	41	13	9	3	1
42	23171249	15	0	0	0	0	0	6	0	0	0	2	4	3	0	0	0
33	23233838	0	0	0	0	0	0	0	0	0	0	0	0	0	0	0	0
103	23469179	45	0	0	2	0	4	6	2	4	4	4	6	6	3	3	1
29	23520449	0	0	0	0	0	0	0	0	0	0	0	0	0	0	0	0
81	23630177	36	0	2	7	2	8	2	1	4	5	0	4	1	0	0	0
95	23658556	4	0	0	1	0	0	0	0	0	0	0	1	1	1	0	0
88	23764028	0	0	0	0	0	0	0	0	0	0	0	0	0	0	0	0
113	23935937	0	0	0	0	0	0	0	0	0	0	0	0	0	0	0	0
116	24069138	0	0	0	0	0	0	0	0	0	0	0	0	0	0	0	0
108	24079299	143	18	11	4	18	13	6	11	11	8	5	13	10	3	6	6
44	24250280	1	0	0	0	0	0	0	0	0	0	1	0	0	0	0	0
83	24376455	25	0	0	4	2	7	1	1	3	4	0	2	1	0	0	0
99	24564942	11	0	0	0	0	0	0	1	1	1	2	2	1	1	1	1
96	25063553	2	0	0	0	0	0	0	0	0	1	0	1	0	0	0	0
82	25163068	0	0	0	0	0	0	0	0	0	0	0	0	0	0	0	0
93	25189528	89	5	6	12	0	12	25	1	3	1	8	5	6	3	1	1
18	25431332	1292	166	61	94	84	354	234	33	68	42	49	43	61	1	2	0
35	25538703	244	18	12	17	59	41	14	16	15	6	8	7	29	0	2	0
122	25780058	120	1	11	5	10	26	13	9	6	3	2	14	14	1	4	1
10	25790483	0	0	0	0	0	0	0	0	0	0	0	0	0	0	0	0
16	25908096	0	0	0	0	0	0	0	0	0	0	0	0	0	0	0	0
97	25967891	902	73	142	113	51	100	82	36	57	57	37	89	28	15	11	11
63	25980672	59	29	0	0	0	5	5	2	7	1	6	1	3	0	0	0
57	26088082	53	9	0	0	1	3	20	1	1	2	4	3	9	0	0	0
34	26090929	8199	591	1211	1247	647	1504	944	178	360	349	189	612	201	51	50	65
58	26102287	183	6	12	6	12	12	6	15	18	18	9	36	15	6	6	6
55	26207376	210	20	31	14	7	36	15	13	12	18	10	20	7	5	1	1
48	26244885	5	0	0	1	0	1	1	0	0	0	0	1	0	0	1	0
17	26340681	2550	210	251	213	267	622	347	71	118	99	73	134	123	6	11	5
104	26346668	0	0	0	0	0	0	0	0	0	0	0	0	0	0	0	0
31	26385365	2928	215	407	526	212	463	223	88	156	157	76	234	84	27	27	33
39	26408858	979	70	116	121	53	103	43	41	67	72	29	131	46	22	27	38
52	26446703	20	1	3	1	0	4	1	1	3	1	1	1	1	1	1	0
11	26528548	10443	593	1341	1696	1010	2418	1401	160	322	384	201	523	281	32	47	34
75	26564978	1042	242	146	58	69	90	112	50	60	34	44	52	75	5	4	1
51	26573569	3465	221	506	505	301	671	415	64	134	159	78	235	101	23	29	23
79	26603105	124	14	26	16	12	20	5	3	10	6	2	7	1	1	1	0
1	26616283	14	0	2	4	0	2	0	0	1	0	0	2	0	1	1	1
100	26660865	1550	284	135	129	101	232	167	52	59	34	49	33	258	1	16	0
9	26751566	242	9	24	16	20	26	6	11	15	25	6	42	17	8	8	9
114	27138333	2	0	0	0	0	0	0	0	0	1	0	0	0	1	0	0
32	27148350	10	0	0	0	4	0	3	2	0	0	0	0	1	0	0	0
77	27464342	0	0	0	0	0	0	0	0	0	0	0	0	0	0	0	0
27	27542373	243	40	51	6	7	2	25	30	10	11	30	16	9	6	0	0
6	27594840	676	95	97	67	51	92	40	36	53	39	25	34	28	7	7	5
78	27613445	79	7	10	4	10	10	7	8	6	3	4	4	4	0	2	0
76	27765040	6747	272	780	902	605	1622	1138	131	142	275	98	380	310	35	40	17
70	28187161	0	0	0	0	0	0	0	0	0	0	0	0	0	0	0	0
112	28209158	467	20	40	59	24	75	67	11	28	31	17	53	21	6	9	6
4	28361666	0	0	0	0	0	0	0	0	0	0	0	0	0	0	0	0
102	28381275	1931	147	343	234	160	306	308	42	76	85	49	115	41	14	9	2
87	28426669	134	2	3	12	0	22	26	2	6	8	9	17	12	3	6	6
105	28455685	0	0	0	0	0	0	0	0	0	0	0	0	0	0	0	0
21	28584084	530	19	52	19	139	93	65	24	17	16	11	23	48	2	2	0
22	28639170	0	0	0	0	0	0	0	0	0	0	0	0	0	0	0	0
98	29186334	353	18	14	18	53	89	47	7	11	8	7	16	60	0	5	0
8	29206223	30	0	2	5	0	1	0	4	1	11	1	2	1	2	0	0
110	29230182	25	0	4	0	9	3	0	1	3	1	0	2	1	0	1	0
74	29237040	217	18	5	6	13	38	60	7	10	6	12	14	25	1	2	0
65	29378814	5108	228	580	731	474	1170	797	74	158	196	104	351	164	20	37	24
60	29513758	20788	3643	4775	2023	2231	2359	2646	540	491	407	414	767	371	56	39	26
92	29596489	88	1	11	17	2	13	2	3	5	10	4	10	4	3	2	1
85	29632237	89	9	8	8	8	13	5	6	9	3	1	1	12	2	3	1
119	30024932	235	20	39	32	15	18	8	14	16	19	5	28	8	8	4	1
90	30038409	201	0	6	1	56	24	39	10	2	1	0	5	56	0	1	0
121	30104572	3	0	0	0	0	0	0	0	0	0	0	1	1	1	0	0
118	30281473	1	0	0	0	0	0	0	0	0	0	0	0	1	0	0	0
64	30323768	0	0	0	0	0	0	0	0	0	0	0	0	0	0	0	0
72	30518777	63	8	6	8	3	6	14	2	2	4	5	2	2	0	1	0
120	30530226	0	0	0	0	0	0	0	0	0	0	0	0	0	0	0	0
106	30546316	5	1	0	0	1	0	0	1	0	0	1	0	1	0	0	0
67	30953496	227	13	23	26	8	23	17	12	21	22	10	25	16	3	6	2
91	31130988	8555	642	1336	1005	926	1783	972	197	301	320	177	521	267	38	43	27
107	31516637	5	0	1	1	0	0	0	1	0	2	0	0	0	0	0	0
117	31949240	3	0	0	1	0	2	0	0	0	0	0	0	0	0	0	0
80	32054948	261	8	26	35	17	46	31	6	13	20	9	27	12	8	2	1
68	33780439	18	2	1	2	0	5	1	0	2	2	1	0	2	0	0	0
89	35752283	0	0	0	0	0	0	0	0	0	0	0	0	0	0	0	0
36	21968890 (IL-1 Signaling)	42	2	2	0	7	5	2	2	0	6	2	0	14	0	0	0
41	21968890 (IL-6 Signaling)	426	11	15	27	44	124	48	11	27	23	11	28	48	2	6	1
3	23868318 (FGF pathways)	0	0	0	0	0	0	0	0	0	0	0	0	0	0	0	0
53	23868318 (HH Pathways)	0	0	0	0	0	0	0	0	0	0	0	0	0	0	0	0
45	23868318 (Processing of Spz Network)	0	0	0	0	0	0	0	0	0	0	0	0	0	0	0	0
54	23868318 (Toll Pathway)	0	0	0	0	0	0	0	0	0	0	0	0	0	0	0	0
56	23868318 (Wg Pathway)	0	0	0	0	0	0	0	0	0	0	0	0	0	0	0	0
7	24970389 (Long-term ErbB Network)	11	0	0	2	0	4	0	0	0	0	0	1	0	2	1	1
19	24970389 (Short-term ErbB Network)	39	2	3	1	5	2	1	4	3	2	1	5	5	2	2	1
