# Supplementary material for: A meta-analysis of Boolean network models reveals design principles of gene regulatory networks
Source: Sci Adv. 2024 Jan 12;10(2):eadj0822. doi: 10.1126/sciadv.adj0822 (PMC10786419; doi:10.1126/sciadv.adj0822)
Supplement: Supplementary file 2 — Data S1 to S5 [file sciadv.adj0822_data_s1_to_s5.zip › adj0822_data_S5.xlsx]

## Sheet: fbl_info_N122
	PMID (model)	number of 1-loops								number of 2-loops									number of 3-loops										number of 4-loops											number of 5-loops
		total	positive	negative	unknown type (i.e., including a conditional edge)	real (i.e., all edges essential)	not real (including a non-essential edge)	1+ 0-	0+ 1-	total	positive	negative	unknown type (i.e., including a conditional edge)	real (i.e., all edges essential)	not real (including a non-essential edge)	2+ 0-	1+ 1-	0+ 2-	total	positive	negative	unknown type (i.e., including a conditional edge)	real (i.e., all edges essential)	not real (including a non-essential edge)	3+ 0-	2+ 1-	1+ 2-	0+ 3-	total	positive	negative	unknown type (i.e., including a conditional edge)	real (i.e., all edges essential)	not real (including a non-essential edge)	4+ 0-	3+ 1-	2+ 2-	1+ 3-	0+ 4-	total	positive	negative	unknown type (i.e., including a conditional edge)	real (i.e., all edges essential)	not real (including a non-essential edge)	5+ 0-	4+ 1-	3+ 2-	2+ 3-
115	1753781	6	6	0	0	6	0	6	0	8	4	4	0	8	0	1	4	3	9	0	9	0	9	0	0	7	0	2	8	4	4	0	8	0	0	4	4	0	0	4	3	1	0	4	0	0	1	3	0
73	11082279	1	0	1	0	1	0	0	1	1	1	0	0	1	0	1	0	0	1	1	0	0	1	0	0	0	1	0	1	0	1	0	1	0	0	0	0	1	0	4	3	1	0	4	0	0	0	1	1
15	16464248	0	0	0	0	0	0	0	0	1	0	1	0	1	0	0	1	0	1	0	1	0	1	0	0	1	0	0	0	0	0	0	0	0	0	0	0	0	0	1	0	1	0	1	0	0	1	0	0
61	16873462	4	4	0	0	4	0	4	0	7	4	3	0	7	0	0	3	4	9	5	4	0	9	0	0	3	5	1	7	2	5	0	7	0	0	0	1	5	1	11	4	7	0	11	0	0	0	0	7
25	16968132	0	0	0	0	0	0	0	0	3	1	2	0	3	0	1	2	0	2	1	1	0	2	0	0	1	1	0	4	1	3	0	4	0	1	2	0	1	0	0	0	0	0	0	0	0	0	0	0
59	17010384	2	2	0	0	2	0	2	0	1	0	1	0	1	0	0	1	0	0	0	0	0	0	0	0	0	0	0	0	0	0	0	0	0	0	0	0	0	0	1	0	1	0	1	0	0	0	0	1
30	17722974	2	2	0	0	2	0	2	0	2	0	2	0	2	0	0	2	0	0	0	0	0	0	0	0	0	0	0	1	0	1	0	1	0	0	1	0	0	0	2	0	2	0	2	0	0	2	0	0
84	18194572	0	0	0	0	0	0	0	0	0	0	0	0	0	0	0	0	0	2	0	2	0	2	0	0	2	0	0	0	0	0	0	0	0	0	0	0	0	0	0	0	0	0	0	0	0	0	0	0
50	18433497	0	0	0	0	0	0	0	0	3	1	2	0	3	0	1	2	0	1	1	0	0	1	0	1	0	0	0	0	0	0	0	0	0	0	0	0	0	0	0	0	0	0	0	0	0	0	0	0
43	18463633	0	0	0	0	0	0	0	0	2	0	2	0	2	0	0	2	0	4	0	4	0	4	0	0	4	0	0	4	2	2	0	4	0	2	2	0	0	0	8	8	0	0	8	0	6	0	2	0
5	19025648	2	2	0	0	2	0	2	0	0	0	0	0	0	0	0	0	0	0	0	0	0	0	0	0	0	0	0	0	0	0	0	0	0	0	0	0	0	0	0	0	0	0	0	0	0	0	0	0
14	19118495	0	0	0	0	0	0	0	0	4	4	0	0	4	0	1	0	3	2	2	0	0	2	0	2	0	0	0	1	1	0	0	1	0	0	0	0	0	1	0	0	0	0	0	0	0	0	0	0
40	19144179	0	0	0	0	0	0	0	0	0	0	0	0	0	0	0	0	0	0	0	0	0	0	0	0	0	0	0	1	1	0	0	1	0	0	0	1	0	0	1	1	0	0	1	0	0	0	1	0
49	19185585	8	7	1	0	8	0	7	1	7	4	3	0	7	0	2	3	2	7	3	4	0	7	0	0	4	3	0	9	1	8	0	9	0	0	5	1	3	0	17	1	16	0	17	0	0	13	1	3
46	19422837	0	0	0	0	0	0	0	0	5	3	2	0	5	0	1	2	2	4	4	0	0	4	0	1	0	3	0	5	4	1	0	5	0	1	0	3	1	0	2	2	0	0	2	0	0	0	2	0
111	19524598	0	0	0	0	0	0	0	0	3	2	1	0	3	0	1	1	1	2	1	1	0	2	0	0	1	1	0	1	0	1	0	1	0	0	0	0	1	0	2	1	1	0	2	0	0	0	0	1
62	19622164	6	4	2	0	6	0	4	2	5	4	1	0	5	0	4	1	0	5	3	2	0	5	0	2	2	1	0	14	8	6	0	14	0	6	6	2	0	0	23	11	12	0	23	0	7	11	4	1
38	19662154	0	0	0	0	0	0	0	0	0	0	0	0	0	0	0	0	0	3	1	2	0	3	0	1	2	0	0	1	1	0	0	1	0	0	0	1	0	0	1	0	1	0	1	0	0	1	0	0
86	20169167	0	0	0	0	0	0	0	0	0	0	0	0	0	0	0	0	0	2	1	1	0	2	0	1	1	0	0	1	1	0	0	1	0	0	0	1	0	0	0	0	0	0	0	0	0	0	0	0
20	20221256	1	1	0	0	1	0	1	0	1	1	0	0	1	0	1	0	0	1	1	0	0	1	0	0	0	1	0	2	2	0	0	2	0	1	0	1	0	0	0	0	0	0	0	0	0	0	0	0
47	20862356	1	1	0	0	1	0	1	0	4	4	0	0	4	0	1	0	3	5	5	0	0	5	0	0	0	5	0	5	5	0	0	5	0	0	0	3	0	2	2	2	0	0	2	0	0	0	0	0
109	21450717	1	0	1	0	1	0	0	1	0	0	0	0	0	0	0	0	0	2	0	1	0	1	1	0	1	0	0	1	0	1	0	1	0	0	1	0	0	0	2	1	1	0	2	0	0	0	1	1
24	21563979	0	0	0	0	0	0	0	0	0	0	0	0	0	0	0	0	0	0	0	0	0	0	0	0	0	0	0	2	2	0	0	2	0	0	0	2	0	0	7	7	0	0	7	0	0	0	7	0
94	21639591	0	0	0	0	0	0	0	0	0	0	0	0	0	0	0	0	0	3	2	1	0	3	0	2	1	0	0	2	2	0	0	2	0	1	0	1	0	0	2	1	1	0	2	0	0	1	1	0
69	21853041	4	4	0	0	4	0	4	0	6	5	1	0	6	0	1	1	4	7	4	3	0	7	0	0	2	4	1	4	3	1	0	4	0	0	0	3	1	0	2	2	0	0	2	0	0	0	2	0
2	22102804	5	4	1	0	5	0	4	1	11	6	5	0	11	0	3	5	3	7	4	3	0	7	0	3	3	1	0	13	9	4	0	13	0	3	3	6	1	0	12	5	7	0	12	0	2	4	3	3
66	22192526	4	4	0	0	4	0	4	0	3	2	1	0	3	0	1	1	1	1	1	0	0	1	0	0	0	1	0	0	0	0	0	0	0	0	0	0	0	0	0	0	0	0	0	0	0	0	0	0
37	22253585	6	6	0	0	6	0	6	0	7	5	2	0	7	0	4	2	1	10	5	5	0	10	0	3	5	2	0	7	1	6	0	7	0	0	6	1	0	0	6	4	2	0	6	0	1	2	3	0
28	22267503	4	3	1	0	4	0	3	1	11	3	8	0	11	0	2	8	1	18	6	11	0	17	1	3	9	3	2	48	23	22	0	45	3	4	13	16	9	3	96	51	41	0	92	4	2	24	41	14
101	22448278	2	2	0	0	2	0	2	0	10	10	0	0	10	0	9	0	1	3	3	0	0	3	0	3	0	0	0	3	1	2	0	3	0	1	2	0	0	0	2	0	2	0	2	0	0	2	0	0
12	22962472	0	0	0	0	0	0	0	0	0	0	0	0	0	0	0	0	0	0	0	0	0	0	0	0	0	0	0	0	0	0	0	0	0	0	0	0	0	0	0	0	0	0	0	0	0	0	0	0
26	23049686	2	1	1	0	2	0	1	1	5	4	1	0	5	0	1	1	3	3	2	1	0	3	0	0	1	2	0	9	1	8	0	9	0	0	1	0	7	1	5	1	3	1	5	0	0	1	0	2
23	23081726	0	0	0	0	0	0	0	0	16	8	8	0	16	0	8	8	0	8	8	0	0	8	0	8	0	0	0	0	0	0	0	0	0	0	0	0	0	0	2	2	0	0	2	0	2	0	0	0
13	23134720	2	1	1	0	2	0	1	1	2	0	2	0	2	0	0	2	0	2	0	2	0	2	0	0	1	0	1	1	0	1	0	1	0	0	1	0	0	0	1	1	0	0	1	0	0	0	0	0
71	23169817	11	10	0	1	11	0	10	0	6	3	3	0	6	0	1	3	2	12	3	9	0	12	0	0	6	3	3	19	7	12	0	19	0	1	3	3	9	3	21	11	10	0	21	0	1	0	4	9
42	23171249	0	0	0	0	0	0	0	0	0	0	0	0	0	0	0	0	0	0	0	0	0	0	0	0	0	0	0	0	0	0	0	0	0	0	0	0	0	0	0	0	0	0	0	0	0	0	0	0
33	23233838	0	0	0	0	0	0	0	0	2	2	0	0	2	0	2	0	0	3	0	3	0	3	0	0	3	0	0	0	0	0	0	0	0	0	0	0	0	0	0	0	0	0	0	0	0	0	0	0
103	23469179	3	3	0	0	3	0	3	0	3	2	1	0	3	0	2	1	0	2	1	1	0	2	0	0	1	1	0	2	2	0	0	2	0	0	0	2	0	0	1	1	0	0	1	0	0	0	1	0
29	23520449	2	2	0	0	2	0	2	0	0	0	0	0	0	0	0	0	0	2	0	2	0	2	0	0	2	0	0	0	0	0	0	0	0	0	0	0	0	0	0	0	0	0	0	0	0	0	0	0
81	23630177	2	2	0	0	2	0	2	0	0	0	0	0	0	0	0	0	0	4	0	0	4	4	0	0	0	0	0	4	0	0	4	4	0	0	0	0	0	0	1	0	0	1	1	0	0	0	0	0
95	23658556	6	5	1	0	6	0	5	1	3	2	1	0	3	0	2	1	0	1	1	0	0	1	0	1	0	0	0	2	0	2	0	2	0	0	2	0	0	0	2	2	0	0	2	0	0	0	1	0
88	23764028	0	0	0	0	0	0	0	0	0	0	0	0	0	0	0	0	0	0	0	0	0	0	0	0	0	0	0	0	0	0	0	0	0	0	0	0	0	0	0	0	0	0	0	0	0	0	0	0
113	23935937	0	0	0	0	0	0	0	0	0	0	0	0	0	0	0	0	0	0	0	0	0	0	0	0	0	0	0	0	0	0	0	0	0	0	0	0	0	0	0	0	0	0	0	0	0	0	0	0
116	24069138	10	10	0	0	10	0	10	0	2	2	0	0	2	0	0	0	2	0	0	0	0	0	0	0	0	0	0	0	0	0	0	0	0	0	0	0	0	0	0	0	0	0	0	0	0	0	0	0
108	24079299	3	3	0	0	3	0	3	0	3	3	0	0	3	0	3	0	0	2	2	0	0	2	0	2	0	0	0	0	0	0	0	0	0	0	0	0	0	0	0	0	0	0	0	0	0	0	0	0
44	24250280	0	0	0	0	0	0	0	0	4	1	3	0	4	0	1	3	0	3	0	3	0	3	0	0	3	0	0	3	1	2	0	3	0	0	2	1	0	0	3	1	2	0	3	0	0	2	1	0
83	24376455	2	2	0	0	2	0	2	0	0	0	0	0	0	0	0	0	0	4	0	0	4	4	0	0	0	0	0	4	0	0	4	4	0	0	0	0	0	0	1	0	0	1	1	0	0	0	0	0
99	24564942	5	5	0	0	5	0	5	0	3	1	2	0	3	0	0	2	1	5	1	4	0	5	0	0	4	1	0	2	1	1	0	2	0	0	1	1	0	0	1	1	0	0	1	0	0	0	1	0
96	25063553	0	0	0	0	0	0	0	0	3	2	1	0	3	0	2	1	0	1	1	0	0	1	0	0	0	1	0	0	0	0	0	0	0	0	0	0	0	0	2	1	1	0	2	0	0	1	1	0
82	25163068	0	0	0	0	0	0	0	0	0	0	0	0	0	0	0	0	0	2	2	0	0	2	0	2	0	0	0	2	2	0	0	2	0	2	0	0	0	0	0	0	0	0	0	0	0	0	0	0
93	25189528	4	4	0	0	4	0	4	0	6	4	2	0	6	0	1	2	3	5	4	1	0	5	0	1	1	3	0	5	3	2	0	5	0	1	1	2	1	0	11	9	2	0	11	0	2	1	6	1
18	25431332	0	0	0	0	0	0	0	0	4	3	1	0	4	0	3	1	0	0	0	0	0	0	0	0	0	0	0	8	4	3	0	7	1	4	3	0	0	0	11	5	2	0	7	4	5	2	0	0
35	25538703	4	4	0	0	4	0	4	0	2	2	0	0	2	0	1	0	1	6	4	2	0	6	0	4	2	0	0	8	3	5	0	8	0	2	5	1	0	0	7	3	4	0	7	0	2	4	1	0
122	25780058	1	1	0	0	1	0	1	0	5	2	3	0	5	0	2	3	0	5	2	3	0	5	0	1	3	1	0	6	2	4	0	6	0	1	1	1	3	0	4	1	3	0	4	0	0	2	1	1
10	25790483	0	0	0	0	0	0	0	0	0	0	0	0	0	0	0	0	0	0	0	0	0	0	0	0	0	0	0	0	0	0	0	0	0	0	0	0	0	0	0	0	0	0	0	0	0	0	0	0
16	25908096	1	1	0	0	1	0	1	0	0	0	0	0	0	0	0	0	0	7	0	7	0	7	0	0	7	0	0	3	1	2	0	3	0	0	2	1	0	0	4	0	4	0	4	0	0	1	0	3
97	25967891	4	4	0	0	4	0	4	0	8	5	3	0	8	0	1	3	4	7	4	3	0	7	0	0	2	4	1	8	3	5	0	8	0	0	0	2	5	1	13	3	10	0	13	0	0	0	0	9
63	25980672	0	0	0	0	0	0	0	0	0	0	0	0	0	0	0	0	0	2	1	1	0	2	0	0	1	1	0	0	0	0	0	0	0	0	0	0	0	0	2	0	2	0	2	0	0	2	0	0
57	26088082	25	25	0	0	25	0	25	0	2	0	2	0	2	0	0	2	0	2	1	1	0	2	0	1	1	0	0	1	0	0	0	0	1	0	0	0	0	0	2	0	2	0	2	0	0	2	0	0
34	26090929	9	9	0	0	9	0	9	0	18	15	3	0	18	0	4	3	11	46	31	15	0	46	0	0	4	31	11	134	72	62	0	134	0	0	2	46	60	26	372	189	183	0	372	0	0	1	47	140
58	26102287	8	7	0	1	8	0	7	0	4	4	0	0	4	0	4	0	0	2	2	0	0	2	0	2	0	0	0	0	0	0	0	0	0	0	0	0	0	0	0	0	0	0	0	0	0	0	0	0
55	26207376	2	2	0	0	2	0	2	0	2	2	0	0	2	0	2	0	0	1	1	0	0	1	0	1	0	0	0	0	0	0	0	0	0	0	0	0	0	0	0	0	0	0	0	0	0	0	0	0
48	26244885	0	0	0	0	0	0	0	0	1	1	0	0	1	0	1	0	0	1	1	0	0	1	0	1	0	0	0	2	2	0	0	2	0	1	0	1	0	0	0	0	0	0	0	0	0	0	0	0
17	26340681	3	2	1	0	3	0	2	1	5	1	4	0	5	0	0	4	1	15	8	7	0	15	0	0	6	8	1	33	13	20	0	33	0	0	7	10	13	3	52	25	25	2	52	0	0	5	21	20
104	26346668	0	0	0	0	0	0	0	0	0	0	0	0	0	0	0	0	0	0	0	0	0	0	0	0	0	0	0	0	0	0	0	0	0	0	0	0	0	0	0	0	0	0	0	0	0	0	0	0
31	26385365	2	1	1	0	2	0	1	1	12	2	9	1	12	0	1	9	1	24	11	7	2	20	4	2	2	9	5	68	33	26	3	62	6	3	14	23	12	7	157	63	68	12	143	14	2	29	45	33
39	26408858	8	8	0	0	8	0	8	0	15	15	0	0	15	0	3	0	12	19	10	9	0	19	0	0	0	10	9	21	14	7	0	21	0	2	0	6	7	6	16	9	7	0	16	0	2	1	1	5
52	26446703	0	0	0	0	0	0	0	0	7	6	1	0	7	0	5	1	1	5	2	3	0	5	0	0	3	2	0	5	5	0	0	5	0	1	0	4	0	0	7	5	2	0	7	0	0	2	2	0
11	26528548	1	1	0	0	1	0	1	0	19	14	5	0	19	0	2	5	12	49	35	14	0	49	0	0	6	35	8	141	84	57	0	141	0	0	5	64	52	20	430	227	203	0	430	0	0	7	63	168
75	26564978	0	0	0	0	0	0	0	0	8	3	4	0	7	1	3	4	0	11	3	5	0	8	3	2	5	1	0	3	1	0	0	1	2	1	0	0	0	0	4	1	1	0	2	2	0	1	1	0
51	26573569	3	3	0	0	3	0	3	0	15	14	1	0	15	0	10	1	4	20	13	4	0	17	3	6	4	7	0	51	27	12	0	39	12	4	12	23	0	0	130	70	26	0	96	34	3	26	66	0
79	26603105	22	22	0	0	22	0	22	0	1	1	0	0	1	0	1	0	0	4	4	0	0	4	0	4	0	0	0	4	1	3	0	4	0	1	3	0	0	0	4	2	2	0	4	0	2	2	0	0
1	26616283	1	0	1	0	1	0	0	1	4	2	2	0	4	0	1	2	1	5	3	2	0	5	0	1	1	2	1	5	3	2	0	5	0	0	1	3	1	0	5	3	2	0	5	0	0	1	2	1
100	26660865	0	0	0	0	0	0	0	0	8	5	3	0	8	0	5	3	0	10	6	2	0	8	2	5	2	1	0	6	3	0	0	3	3	3	0	0	0	0	16	5	2	0	7	9	4	2	1	0
9	26751566	3	3	0	0	3	0	3	0	5	5	0	0	5	0	1	0	4	6	6	0	0	6	0	0	0	6	0	4	4	0	0	4	0	0	0	3	0	1	1	1	0	0	1	0	0	0	0	0
114	27138333	0	0	0	0	0	0	0	0	1	1	0	0	1	0	0	0	1	1	1	0	0	1	0	1	0	0	0	0	0	0	0	0	0	0	0	0	0	0	0	0	0	0	0	0	0	0	0	0
32	27148350	0	0	0	0	0	0	0	0	0	0	0	0	0	0	0	0	0	0	0	0	0	0	0	0	0	0	0	0	0	0	0	0	0	0	0	0	0	0	0	0	0	0	0	0	0	0	0	0
77	27464342	0	0	0	0	0	0	0	0	0	0	0	0	0	0	0	0	0	0	0	0	0	0	0	0	0	0	0	4	0	4	0	4	0	0	4	0	0	0	0	0	0	0	0	0	0	0	0	0
27	27542373	2	2	0	0	2	0	2	0	6	3	3	0	6	0	2	3	1	3	2	1	0	3	0	2	1	0	0	7	0	7	0	7	0	0	7	0	0	0	6	0	6	0	6	0	0	3	0	3
6	27594840	3	2	1	0	3	0	2	1	7	5	2	0	7	0	4	2	1	8	4	4	0	8	0	3	4	1	0	14	10	4	0	14	0	6	3	3	1	1	17	11	6	0	17	0	0	3	10	3
78	27613445	1	1	0	0	1	0	1	0	3	2	1	0	3	0	1	1	1	3	2	1	0	3	0	0	0	2	1	6	4	2	0	6	0	0	0	4	2	0	6	4	2	0	6	0	0	1	3	1
76	27765040	69	25	17	22	64	5	25	17	44	9	20	13	42	2	5	20	4	45	10	23	8	41	4	10	18	0	5	71	14	28	11	53	18	9	13	3	15	2	126	37	34	21	92	34	15	26	11	5
70	28187161	1	1	0	0	1	0	1	0	0	0	0	0	0	0	0	0	0	2	1	1	0	2	0	0	0	1	1	0	0	0	0	0	0	0	0	0	0	0	0	0	0	0	0	0	0	0	0	0
112	28209158	5	4	0	0	4	1	4	0	5	3	1	0	4	1	2	1	1	7	1	4	0	5	2	0	4	1	0	9	1	5	0	6	3	0	3	1	2	0	8	2	2	0	4	4	0	0	2	2
4	28361666	0	0	0	0	0	0	0	0	0	0	0	0	0	0	0	0	0	0	0	0	0	0	0	0	0	0	0	0	0	0	0	0	0	0	0	0	0	0	0	0	0	0	0	0	0	0	0	0
102	28381275	0	0	0	0	0	0	0	0	12	7	5	0	12	0	2	5	5	13	3	10	0	13	0	0	6	3	4	22	7	15	0	22	0	1	3	5	12	1	43	20	23	0	43	0	0	4	7	14
87	28426669	3	3	0	0	3	0	3	0	4	4	0	0	4	0	3	0	1	3	3	0	0	3	0	2	0	1	0	5	4	1	0	5	0	0	0	4	1	0	3	3	0	0	3	0	0	0	2	0
105	28455685	0	0	0	0	0	0	0	0	1	1	0	0	1	0	1	0	0	1	0	1	0	1	0	0	1	0	0	0	0	0	0	0	0	0	0	0	0	0	0	0	0	0	0	0	0	0	0	0
21	28584084	3	2	0	1	3	0	2	0	3	3	0	0	3	0	2	0	1	5	1	4	0	5	0	0	4	1	0	8	4	4	0	8	0	1	3	3	1	0	9	3	6	0	9	0	1	5	2	1
22	28639170	0	0	0	0	0	0	0	0	0	0	0	0	0	0	0	0	0	0	0	0	0	0	0	0	0	0	0	2	2	0	0	2	0	2	0	0	0	0	0	0	0	0	0	0	0	0	0	0
98	29186334	6	6	0	0	6	0	6	0	3	3	0	0	3	0	2	0	1	1	1	0	0	1	0	0	0	1	0	1	1	0	0	1	0	1	0	0	0	0	1	1	0	0	1	0	1	0	0	0
8	29206223	3	3	0	0	3	0	3	0	4	2	2	0	4	0	2	2	0	5	4	1	0	5	0	3	1	1	0	7	3	4	0	7	0	2	4	1	0	0	3	1	2	0	3	0	1	2	0	0
110	29230182	2	2	0	0	2	0	2	0	4	4	0	0	4	0	4	0	0	2	1	1	0	2	0	1	1	0	0	1	0	1	0	1	0	0	1	0	0	0	3	2	1	0	3	0	2	1	0	0
74	29237040	2	2	0	0	2	0	2	0	1	0	1	0	1	0	0	1	0	1	0	1	0	1	0	0	1	0	0	0	0	0	0	0	0	0	0	0	0	0	0	0	0	0	0	0	0	0	0	0
65	29378814	7	5	0	2	7	0	5	0	13	12	1	0	13	0	9	1	3	28	18	4	6	28	0	16	4	2	0	55	29	13	13	55	0	24	10	4	3	1	99	47	25	27	99	0	31	19	16	6
60	29513758	19	4	13	2	19	0	4	13	21	14	6	1	21	0	10	6	4	29	14	14	1	29	0	2	14	12	0	62	32	27	3	62	0	4	18	28	9	0	108	46	54	8	108	0	0	19	45	35
92	29596489	0	0	0	0	0	0	0	0	3	1	2	0	3	0	0	2	1	3	2	1	0	3	0	0	1	2	0	5	3	2	0	5	0	0	2	3	0	0	10	4	6	0	10	0	0	4	4	2
85	29632237	1	1	0	0	1	0	1	0	12	7	2	0	9	3	4	2	3	3	2	1	0	3	0	1	1	1	0	0	0	0	0	0	0	0	0	0	0	0	7	5	0	0	5	2	1	0	3	0
119	30024932	0	0	0	0	0	0	0	0	6	3	3	0	6	0	2	3	1	8	7	1	0	8	0	3	1	4	0	7	3	4	0	7	0	0	2	3	2	0	6	2	4	0	6	0	0	2	2	2
90	30038409	5	4	1	0	5	0	4	1	6	4	2	0	6	0	1	2	3	6	5	1	0	6	0	2	1	3	0	5	1	4	0	5	0	0	0	1	4	0	6	1	5	0	6	0	0	2	1	3
121	30104572	3	2	1	0	3	0	2	1	2	1	1	0	2	0	0	1	1	1	1	0	0	1	0	0	0	1	0	1	1	0	0	1	0	0	0	0	0	1	0	0	0	0	0	0	0	0	0	0
118	30281473	0	0	0	0	0	0	0	0	0	0	0	0	0	0	0	0	0	0	0	0	0	0	0	0	0	0	0	0	0	0	0	0	0	0	0	0	0	0	0	0	0	0	0	0	0	0	0	0
64	30323768	2	2	0	0	2	0	2	0	0	0	0	0	0	0	0	0	0	3	2	1	0	3	0	0	1	2	0	1	1	0	0	1	0	0	0	1	0	0	1	1	0	0	1	0	0	0	1	0
72	30518777	0	0	0	0	0	0	0	0	4	2	2	0	4	0	1	2	1	5	2	2	0	4	1	2	2	0	0	6	3	3	0	6	0	2	2	1	1	0	5	3	2	0	5	0	3	2	0	0
120	30530226	0	0	0	0	0	0	0	0	0	0	0	0	0	0	0	0	0	0	0	0	0	0	0	0	0	0	0	1	0	1	0	1	0	0	0	0	1	0	0	0	0	0	0	0	0	0	0	0
106	30546316	5	5	0	0	5	0	5	0	0	0	0	0	0	0	0	0	0	2	2	0	0	2	0	2	0	0	0	0	0	0	0	0	0	0	0	0	0	0	0	0	0	0	0	0	0	0	0	0
67	30953496	2	2	0	0	2	0	2	0	6	5	1	0	6	0	4	1	1	6	4	2	0	6	0	3	2	1	0	4	4	0	0	4	0	4	0	0	0	0	4	4	0	0	4	0	2	0	2	0
91	31130988	7	5	2	0	7	0	5	2	17	12	4	1	17	0	4	4	8	32	28	4	0	32	0	6	4	22	0	49	43	6	0	49	0	3	4	34	2	6	95	79	16	0	95	0	2	5	43	11
107	31516637	2	0	2	0	2	0	0	2	0	0	0	0	0	0	0	0	0	4	1	3	0	4	0	1	2	0	1	2	2	0	0	2	0	1	0	1	0	0	1	0	1	0	1	0	0	1	0	0
117	31949240	0	0	0	0	0	0	0	0	2	2	0	0	2	0	1	0	1	1	1	0	0	1	0	0	0	1	0	0	0	0	0	0	0	0	0	0	0	0	2	2	0	0	2	0	1	0	1	0
80	32054948	0	0	0	0	0	0	0	0	8	5	3	0	8	0	2	3	3	8	6	2	0	8	0	0	2	6	0	12	7	5	0	12	0	0	3	7	2	0	15	7	8	0	15	0	0	1	2	7
68	33780439	1	1	0	0	1	0	1	0	0	0	0	0	0	0	0	0	0	4	2	2	0	4	0	0	2	2	0	3	2	1	0	3	0	0	1	2	0	0	0	0	0	0	0	0	0	0	0	0
89	35752283	0	0	0	0	0	0	0	0	4	1	3	0	4	0	1	3	0	2	2	0	0	2	0	2	0	0	0	0	0	0	0	0	0	0	0	0	0	0	2	2	0	0	2	0	0	0	2	0
36	21968890 (IL-1 Signaling)	0	0	0	0	0	0	0	0	2	0	2	0	2	0	0	2	0	1	0	1	0	1	0	0	1	0	0	4	0	4	0	4	0	0	4	0	0	0	5	0	5	0	5	0	0	5	0	0
41	21968890 (IL-6 Signaling)	0	0	0	0	0	0	0	0	2	0	2	0	2	0	0	2	0	3	0	3	0	3	0	0	3	0	0	5	2	3	0	5	0	1	3	1	0	0	7	6	1	0	7	0	0	1	6	0
3	23868318 (FGF pathways)	0	0	0	0	0	0	0	0	0	0	0	0	0	0	0	0	0	0	0	0	0	0	0	0	0	0	0	0	0	0	0	0	0	0	0	0	0	0	0	0	0	0	0	0	0	0	0	0
53	23868318 (HH Pathways)	0	0	0	0	0	0	0	0	0	0	0	0	0	0	0	0	0	0	0	0	0	0	0	0	0	0	0	0	0	0	0	0	0	0	0	0	0	0	0	0	0	0	0	0	0	0	0	0
45	23868318 (Processing of Spz Network)	0	0	0	0	0	0	0	0	0	0	0	0	0	0	0	0	0	0	0	0	0	0	0	0	0	0	0	0	0	0	0	0	0	0	0	0	0	0	0	0	0	0	0	0	0	0	0	0
54	23868318 (Toll Pathway)	0	0	0	0	0	0	0	0	0	0	0	0	0	0	0	0	0	0	0	0	0	0	0	0	0	0	0	0	0	0	0	0	0	0	0	0	0	0	0	0	0	0	0	0	0	0	0	0
56	23868318 (Wg Pathway)	0	0	0	0	0	0	0	0	1	0	1	0	1	0	0	1	0	0	0	0	0	0	0	0	0	0	0	0	0	0	0	0	0	0	0	0	0	0	0	0	0	0	0	0	0	0	0	0
7	24970389 (Long-term ErbB Network)	21	21	0	0	21	0	21	0	3	1	2	0	3	0	1	2	0	1	1	0	0	1	0	0	0	1	0	1	0	1	0	1	0	0	1	0	0	0	3	3	0	0	3	0	1	0	2	0
19	24970389 (Short-term ErbB Network)	11	11	0	0	11	0	11	0	4	4	0	0	4	0	4	0	0	3	3	0	0	3	0	3	0	0	0	1	1	0	0	1	0	1	0	0	0	0	1	1	0	0	1	0	1	0	0	0
[truncated: 15 more columns]
